# Supplementary material for: 3,5-Bis(4-meth­oxy­phen­yl)-4H-1,2,4-triazol-4-amine
Source: Acta Crystallogr Sect E Struct Rep Online. 2010 Aug 11;66(Pt 9):o2236. doi: 10.1107/S1600536810030898 (PMC3008083; doi:10.1107/S1600536810030898)
Supplement: Supplementary file 2 [file e-66-o2236-Isup2.hkl]

# 
# h,k,l, Fc-squared, Fo-squared, sigma(Fo-squared) and status flag 
# 
data_I
_shelx_title '  P21  2352 Friedel pairs merged' 
_shelx_refln_list_code          4 
_shelx_F_calc_maximum      206.89 
_exptl_crystal_F_000       624.00 
_reflns_d_resolution_high  0.7697 
 
loop_ 
 _symmetry_equiv_pos_as_xyz 
 'x, y, z' 
 '-x, y+1/2, -z' 
 
_cell_length_a    11.2232 
_cell_length_b     7.2386 
_cell_length_c    17.9766 
_cell_angle_alpha  90.000 
_cell_angle_beta  107.147 
_cell_angle_gamma  90.000 
 
_shelx_F_squared_multiplier     1.000 
 
loop_ 
 _refln_index_h 
 _refln_index_k 
 _refln_index_l 
 _refln_F_squared_calc 
 _refln_F_squared_meas 
 _refln_F_squared_sigma 
 _refln_observed_status 
   1   0   0        2.95        1.95      0.84 o 
   2   0   0      911.39      822.76     36.64 o 
   3   0   0        0.29        0.18      1.95 o 
   4   0   0      870.81      927.00     53.89 o 
   5   0   0       96.89       90.49      5.69 o 
   7   0   0        3.35       10.35      4.93 o 
   9   0   0      461.39      388.74     21.83 o 
  10   0   0      268.23      218.92     14.84 o 
  11   0   0        3.68        2.44      6.75 o 
  12   0   0       38.85       40.94      8.62 o 
  13   0   0       21.13       23.98     14.07 o 
   1   1   0     3089.54     3233.07    312.77 o 
   2   1   0     1076.64      986.41     49.66 o 
   3   1   0      129.08      119.42      5.19 o 
   4   1   0       81.56       75.24      3.56 o 
   5   1   0      643.76      774.68     23.13 o 
   6   1   0        1.00       -0.07      2.90 o 
   7   1   0       75.01       99.67      6.44 o 
   8   1   0       56.08       80.67      6.57 o 
   9   1   0      789.71      687.57     21.27 o 
  10   1   0      187.58      155.60     10.40 o 
  11   1   0       40.69       34.98      5.50 o 
  12   1   0       34.90       25.60      6.80 o 
  13   1   0       38.27       27.70      7.32 o 
   0   2   0    14604.97    21296.67   4549.97 o 
   1   2   0    31911.36    40199.62   2346.34 o 
   2   2   0     9078.23    10769.16   1300.42 o 
   3   2   0       85.41       96.28      5.98 o 
   4   2   0      749.92      708.73     35.00 o 
   5   2   0      248.62      227.61     15.06 o 
   7   2   0       52.94      105.10     15.42 o 
   8   2   0      154.25      151.37      8.44 o 
   9   2   0      134.86      117.60      7.66 o 
  10   2   0      159.08      136.72      9.89 o 
  11   2   0       84.36       77.08     11.50 o 
  12   2   0       32.40       22.26      6.94 o 
  13   2   0       15.64        6.13      7.11 o 
   1   3   0     1770.98     1887.50    185.53 o 
   2   3   0      261.39      235.86     28.00 o 
   3   3   0     1120.05     1026.37     44.03 o 
   4   3   0       73.10      100.58      7.43 o 
   5   3   0       51.34       51.22      4.04 o 
   6   3   0       45.28       49.46     16.58 o 
   7   3   0       33.75       21.49      3.07 o 
   8   3   0      539.89      486.22     17.47 o 
   9   3   0        2.68        0.48      3.69 o 
  10   3   0      115.92      147.88     18.15 o 
  11   3   0      165.81      228.80     35.37 o 
  12   3   0        0.81       -1.80      8.07 o 
  13   3   0        2.60       -3.54      8.82 o 
   0   4   0     2059.54     2384.92    102.13 o 
   1   4   0      424.06      471.26    103.92 o 
   2   4   0      541.40      550.96     33.35 o 
   3   4   0     2537.10     3028.35    249.62 o 
   4   4   0      226.94      214.28     48.21 o 
   5   4   0        6.84        5.04      3.85 o 
   6   4   0       20.02       13.32     10.67 o 
   7   4   0       14.40       20.69      5.63 o 
   8   4   0      163.03      137.08     19.94 o 
   9   4   0       83.35       79.30      6.64 o 
  10   4   0        4.35        2.32      4.63 o 
  11   4   0       63.75       95.61      8.03 o 
  12   4   0        4.45       12.07      7.34 o 
   1   5   0       16.29       23.04      5.72 o 
   2   5   0       50.70       52.09      5.48 o 
   3   5   0       21.59       28.82      5.58 o 
   4   5   0      131.53      125.88      8.22 o 
   5   5   0       38.16       39.47      4.13 o 
   6   5   0       66.20       72.28     10.96 o 
   7   5   0       68.98      177.78     73.95 o 
   8   5   0       16.30       19.51      4.93 o 
   9   5   0      191.85      187.73     10.75 o 
  10   5   0      195.31      177.90     10.59 o 
  11   5   0        0.15       17.75      5.54 o 
   0   6   0       48.78       53.70      6.52 o 
   1   6   0       40.23       37.23      4.09 o 
   2   6   0     1029.36     1181.17     60.24 o 
   3   6   0        7.15        7.64      6.91 o 
   4   6   0      360.12      446.53     26.54 o 
   5   6   0      749.56      599.04    144.13 o 
   6   6   0       16.74       17.46      5.88 o 
   7   6   0       75.53       99.79     19.32 o 
   8   6   0        1.20        2.91      5.21 o 
   9   6   0        4.29        0.94      5.11 o 
  10   6   0      126.86      106.16      9.11 o 
   1   7   0       15.85       16.10      3.96 o 
   2   7   0       91.75       88.50      5.74 o 
   3   7   0       98.09      107.72      7.98 o 
   4   7   0       77.00       81.09      6.95 o 
   5   7   0       82.67       92.31      9.59 o 
   6   7   0       44.16       55.70      7.97 o 
   7   7   0       81.52       88.66      9.67 o 
   8   7   0       20.12       19.04      7.39 o 
   9   7   0       99.13       97.71     10.65 o 
   0   8   0      173.29      166.88     12.21 o 
   1   8   0        3.65       -1.12      4.13 o 
   2   8   0       35.18       42.90      6.21 o 
   3   8   0      107.80      101.54      9.98 o 
   4   8   0       82.64      114.01     12.79 o 
   5   8   0      236.29      248.86     15.82 o 
   6   8   0      186.53      179.00     13.65 o 
   7   8   0       83.76      102.56     11.00 o 
   1   9   0       69.07       62.28     15.58 o 
   2   9   0        2.19        1.68     10.10 o 
   3   9   0       12.75       17.29      8.72 o 
   4   9   0       59.68       60.86      9.38 o 
 -14   0   1        8.85       21.66     15.05 o 
 -13   0   1       95.86      103.24     18.78 o 
 -12   0   1        0.01       -2.36      6.97 o 
 -11   0   1       12.06        9.79      6.91 o 
  -9   0   1       18.73       11.75      6.39 o 
  -8   0   1      406.80      533.56     31.51 o 
  -7   0   1       81.07       65.59      5.75 o 
  -6   0   1      377.91      404.09     27.86 o 
  -5   0   1       48.91       48.27     15.60 o 
  -4   0   1       30.43       26.14      4.37 o 
  -3   0   1       80.21       65.38      7.98 o 
  -2   0   1    15767.69    13826.33    614.31 o 
  -1   0   1        0.08       -2.29      1.53 o 
   1   0   1       83.09       75.88      4.36 o 
   2   0   1      214.99      147.54     12.91 o 
   3   0   1        4.44        5.38      1.76 o 
   4   0   1     2170.47     2116.51     77.23 o 
   5   0   1       85.52       73.69      4.71 o 
   6   0   1      972.70      972.19     41.77 o 
   7   0   1      171.29      168.88      8.29 o 
   8   0   1        0.00       -5.72      5.55 o 
   9   0   1        6.41        3.46      7.54 o 
  10   0   1      157.85      158.55     12.89 o 
  11   0   1        1.01       -6.44      6.78 o 
  12   0   1        0.07       -6.47      7.10 o 
  13   0   1        0.37       -4.12      7.83 o 
 -14   1   1       13.79       13.75     10.43 o 
 -13   1   1       78.38       52.54      8.04 o 
 -12   1   1       12.71       11.67      6.38 o 
 -11   1   1        5.47        7.04      4.53 o 
 -10   1   1       43.65       46.06      5.43 o 
  -8   1   1      166.08      176.11     19.28 o 
  -7   1   1      187.23      250.75    127.01 o 
  -6   1   1       19.39       27.13     49.33 o 
  -5   1   1      644.99      668.00     33.22 o 
  -4   1   1       71.29       76.59     11.48 o 
  -3   1   1     2532.15     2506.17    242.99 o 
  -2   1   1       74.19       68.02      5.13 o 
  -1   1   1      130.03       99.92     16.29 o 
   0   1   1      293.47      365.41     13.20 o 
   1   1   1     2733.62     2999.35    319.68 o 
   2   1   1      201.14      200.30     10.62 o 
   3   1   1       88.10       77.02      4.60 o 
   4   1   1      145.48      152.76      5.83 o 
   5   1   1      861.13      877.36     30.34 o 
   6   1   1      210.69      165.74      8.80 o 
   7   1   1      393.30      372.29     17.19 o 
   8   1   1      222.04      214.62     10.02 o 
   9   1   1       66.51      121.55     19.58 o 
  10   1   1       42.06       40.86      5.43 o 
  11   1   1       15.11        8.05      4.96 o 
  12   1   1        2.20        1.36      5.07 o 
  13   1   1        2.79       -6.27      6.62 o 
 -13   2   1       10.49        1.30      6.82 o 
 -12   2   1       25.98       21.83      6.84 o 
 -11   2   1       93.73       95.86     16.68 o 
 -10   2   1       54.44       50.20      4.28 o 
  -8   2   1       28.50       34.66      4.56 o 
  -7   2   1      312.14      419.22     20.75 o 
  -6   2   1      879.64      853.71     47.76 o 
  -5   2   1      919.69      986.44     56.81 o 
  -4   2   1        2.05        1.80      1.48 o 
  -3   2   1      826.10      824.15     27.00 o 
  -2   2   1      714.27      766.70     37.50 o 
  -1   2   1    42804.09    53288.26   2256.16 o 
   0   2   1     8357.51    10407.94    288.54 o 
   1   2   1     1319.64     1612.73     81.51 o 
   2   2   1     6930.84     7182.07    482.35 o 
   3   2   1       89.61      104.07      7.38 o 
   4   2   1       20.44       26.88      3.16 o 
   5   2   1     1189.68     1281.41     50.09 o 
   6   2   1       44.05       42.28      3.42 o 
   7   2   1      111.04      100.94      5.58 o 
   8   2   1      340.74      321.13     26.09 o 
   9   2   1       62.35       63.21      5.58 o 
  10   2   1       17.71        9.93      4.86 o 
  11   2   1       10.61        3.46      5.02 o 
  12   2   1       11.16       13.01      8.09 o 
  13   2   1       10.02        6.96      8.70 o 
 -13   3   1       12.66       21.69      9.14 o 
 -12   3   1       34.48       27.28      7.20 o 
 -11   3   1      283.07      251.14     11.23 o 
 -10   3   1      133.24      140.49     10.66 o 
  -9   3   1       11.55       16.22      4.46 o 
  -7   3   1       32.43       26.37      3.09 o 
  -6   3   1      493.28      431.71     13.76 o 
  -5   3   1       56.86       43.39      7.61 o 
  -4   3   1      153.33      178.12     19.49 o 
  -3   3   1       33.15       35.18      3.10 o 
  -2   3   1        0.81       -1.81      1.52 o 
  -1   3   1       60.85       88.21     16.80 o 
   0   3   1      950.24     1220.38     62.39 o 
   1   3   1     1045.34     1227.87    100.22 o 
   2   3   1      128.49      143.38     18.76 o 
   3   3   1       99.21       96.91      6.32 o 
   4   3   1       31.01       29.76      2.80 o 
   5   3   1      823.33      883.07     40.12 o 
   6   3   1       84.35       68.10     18.20 o 
   7   3   1      141.22      139.52      8.44 o 
   8   3   1      406.53      459.14    109.81 o 
   9   3   1      251.90      231.14     19.81 o 
  10   3   1       67.76       81.88      6.83 o 
  11   3   1       11.33       23.81      5.01 o 
  12   3   1       22.03       17.18      6.40 o 
  13   3   1        3.87        4.95      6.51 o 
 -12   4   1      102.46       92.71      9.46 o 
 -11   4   1      262.60      268.61     16.75 o 
 -10   4   1        2.19       15.42      5.81 o 
  -9   4   1        3.34       -2.06      4.44 o 
  -8   4   1       13.90       14.06      9.91 o 
  -7   4   1      226.64      210.22     21.24 o 
  -6   4   1      878.11      895.17     55.61 o 
  -5   4   1       29.03       24.27      6.58 o 
  -4   4   1      165.25      271.30     91.00 o 
  -3   4   1      834.23      935.21    119.36 o 
  -2   4   1     5059.79     6336.93    422.14 o 
  -1   4   1     1120.05     1361.10    126.46 o 
   0   4   1     2031.58     2440.15    238.10 o 
   1   4   1     9733.68    11706.07    632.56 o 
   2   4   1      279.64      285.24     62.76 o 
   3   4   1     2363.05     2880.14    414.14 o 
   4   4   1      593.72      625.71     76.96 o 
   5   4   1       26.07       29.38      3.58 o 
   6   4   1      340.23      333.54     18.62 o 
   7   4   1      234.19      218.04      8.33 o 
   8   4   1        4.12       15.20      3.97 o 
   9   4   1      218.08      205.50     19.83 o 
  10   4   1       94.02       81.50      7.08 o 
  11   4   1       29.44       35.46      5.70 o 
  12   4   1        8.39        6.15      7.64 o 
 -11   5   1       91.70       94.63      8.17 o 
 -10   5   1       25.30       33.92      5.85 o 
  -9   5   1       25.99       19.13      5.18 o 
  -8   5   1       10.49       23.23      8.07 o 
  -7   5   1      558.37      602.19     47.33 o 
  -6   5   1       81.89      123.97     78.03 o 
  -5   5   1       33.13       28.65      3.73 o 
  -4   5   1      682.60      813.31     61.07 o 
  -3   5   1       27.40       40.05     13.61 o 
  -2   5   1       29.09       43.28      3.80 o 
  -1   5   1      169.28      156.67      7.26 o 
   0   5   1       70.43       88.99     10.27 o 
   1   5   1      287.13      322.73     15.38 o 
   2   5   1       53.03       67.60      4.53 o 
   3   5   1      577.56      603.61     25.47 o 
   4   5   1       67.51       74.58     17.10 o 
   5   5   1        3.70        9.21      3.38 o 
   6   5   1      286.36      291.44     11.45 o 
   7   5   1      127.66      122.80     12.18 o 
   8   5   1      266.70      238.20     12.10 o 
   9   5   1      233.14      250.02     12.88 o 
  10   5   1      170.77      186.72     11.06 o 
  11   5   1       36.82       41.24      6.45 o 
 -10   6   1       44.62       50.82      6.89 o 
  -9   6   1       23.97       18.13      5.65 o 
  -8   6   1       20.02       15.00      5.30 o 
  -7   6   1      162.94      138.55      9.61 o 
  -6   6   1      106.38      118.89     14.10 o 
  -5   6   1       52.48      275.79    397.71 o 
  -4   6   1      241.02      274.06     16.03 o 
  -3   6   1     1685.47     1880.84     57.57 o 
  -2   6   1       31.95       32.38      4.67 o 
  -1   6   1       31.26       29.87      3.87 o 
   0   6   1       95.33       99.02      7.14 o 
   1   6   1       11.11       10.04      5.42 o 
   2   6   1     1111.26     1262.82     60.48 o 
   3   6   1      174.76      138.25     17.36 o 
   4   6   1      367.26      447.94     38.57 o 
   5   6   1      290.58      389.21     73.72 o 
   6   6   1       46.89       52.70      6.19 o 
   7   6   1       15.71       17.87      5.17 o 
   8   6   1      392.31      375.97     18.60 o 
   9   6   1        9.19       12.17      6.82 o 
  10   6   1       47.80       57.55      7.32 o 
  -9   7   1       44.29       59.90     14.65 o 
  -8   7   1       27.67       18.94      7.38 o 
  -7   7   1       27.08       29.36     17.25 o 
  -6   7   1      120.64      136.26     11.41 o 
  -5   7   1      617.08      672.30     31.98 o 
  -4   7   1       11.98       12.81      7.02 o 
  -3   7   1       64.37       67.69      6.40 o 
  -2   7   1      107.54       98.08      6.45 o 
  -1   7   1        4.56       -2.77      3.59 o 
   0   7   1        7.34        7.10      3.75 o 
   1   7   1       34.53       39.04      4.40 o 
   2   7   1       65.33       62.07      4.93 o 
   3   7   1       11.32        9.30      4.66 o 
   4   7   1      155.02      157.76      9.31 o 
   5   7   1       52.77       45.91      7.42 o 
   6   7   1       12.23        9.60      6.34 o 
   7   7   1      119.11      119.69     11.03 o 
   8   7   1      205.64      221.35     15.04 o 
   9   7   1       97.70      103.26     12.02 o 
  -7   8   1       44.23       49.25      8.94 o 
  -6   8   1      119.03      150.39     12.58 o 
  -5   8   1      284.51      293.74     21.83 o 
  -4   8   1      481.49      574.42     28.50 o 
  -3   8   1        2.87       12.23      6.62 o 
  -2   8   1      227.52      234.24     12.35 o 
  -1   8   1        9.98        9.53      4.43 o 
   0   8   1       11.78       14.41      4.34 o 
   1   8   1       67.69       68.19      5.55 o 
   2   8   1      125.11      138.62      9.33 o 
   3   8   1       19.61       22.21      5.49 o 
   4   8   1      248.39      244.37     27.46 o 
   5   8   1       34.65       37.79      7.64 o 
   6   8   1       36.33       35.38      8.01 o 
   7   8   1       15.49       20.41      9.84 o 
  -4   9   1      283.70      267.90     19.56 o 
  -3   9   1      104.17      132.68     33.32 o 
  -2   9   1        3.86        3.86     11.17 o 
  -1   9   1       70.20       67.64      9.11 o 
   0   9   1        0.10       -4.07      5.45 o 
   1   9   1       54.57       45.39      6.90 o 
   2   9   1       27.09       23.79      7.26 o 
   3   9   1       32.53       24.22      7.67 o 
 -14   0   2        0.00       -8.13     13.16 o 
 -13   0   2        6.25       17.94     12.79 o 
 -12   0   2        7.35       13.73      7.20 o 
 -11   0   2       19.92        6.02      6.84 o 
 -10   0   2      438.90      426.78     23.69 o 
  -8   0   2     1143.16     1132.90     58.32 o 
  -7   0   2      116.99      162.02     19.33 o 
  -5   0   2       89.51       68.98      9.60 o 
  -4   0   2      131.98      102.04      7.14 o 
  -3   0   2        3.25        3.32      1.55 o 
  -2   0   2    18562.63    17114.18    670.07 o 
  -1   0   2        4.42        4.22      0.96 o 
   0   0   2      372.03      361.62     17.50 o 
   1   0   2       84.54       81.64      3.65 o 
   2   0   2      350.02      214.59     13.05 o 
   3   0   2       13.92       12.70      2.19 o 
   4   0   2     4053.97     3998.94    144.72 o 
   5   0   2      576.17      574.98     21.99 o 
   6   0   2        9.25       17.15      4.72 o 
   7   0   2      457.08      449.40     18.00 o 
   8   0   2       46.62       33.55      6.10 o 
   9   0   2        0.82       -0.78      6.29 o 
  10   0   2      228.18      203.12     14.69 o 
  11   0   2       66.13       51.97      9.22 o 
  12   0   2        2.61       -1.13      7.32 o 
  13   0   2        4.42        3.83     10.26 o 
 -14   1   2       52.06       47.20     15.63 o 
 -13   1   2       15.37        9.36      6.65 o 
 -12   1   2       59.70       56.80      7.60 o 
 -11   1   2       71.41       96.34     31.66 o 
 -10   1   2      127.84      170.91     21.85 o 
  -9   1   2      417.13      637.99     53.17 o 
  -8   1   2      208.64      244.90     20.13 o 
  -7   1   2      576.15      608.83     36.05 o 
  -6   1   2      343.79      426.53    120.22 o 
  -5   1   2      893.73      925.08     50.58 o 
  -4   1   2       10.67        4.84      1.71 o 
  -3   1   2      315.07      243.75     14.18 o 
  -2   1   2       41.32       33.80      1.90 o 
  -1   1   2     1170.68     1264.32     55.03 o 
   0   1   2      212.31      249.74     12.29 o 
   1   1   2     2720.06     2826.58     80.88 o 
   2   1   2      121.34      109.89      4.38 o 
   3   1   2      231.54      221.73      6.83 o 
   4   1   2      660.93      675.41     17.87 o 
   5   1   2     1028.30     1045.29     30.58 o 
   6   1   2      888.04      908.26     24.14 o 
   7   1   2      725.10      701.09     27.99 o 
   8   1   2       60.57       66.05      5.14 o 
   9   1   2      135.58      118.62      6.45 o 
  10   1   2      148.32      126.25      8.42 o 
  11   1   2       50.10       47.53      6.16 o 
  12   1   2       18.70       17.81      6.18 o 
  13   1   2        0.61       -5.54      8.64 o 
 -13   2   2       15.71       13.68      7.02 o 
 -12   2   2       97.80       95.47      9.27 o 
 -11   2   2       72.73       76.94     12.62 o 
 -10   2   2       10.62       16.90      3.89 o 
  -9   2   2      577.37      561.13     27.19 o 
  -8   2   2      112.22      132.94      8.54 o 
  -7   2   2      495.82      620.49     25.28 o 
  -6   2   2       75.70       39.23      5.90 o 
  -5   2   2      153.88      131.10     21.84 o 
  -4   2   2      107.71       97.11      5.00 o 
  -3   2   2     1402.81     1423.56     50.16 o 
  -2   2   2     7648.11     7262.70    227.82 o 
  -1   2   2       62.84      101.51     17.62 o 
   0   2   2       10.55        8.67      3.88 o 
   1   2   2      347.02      427.77     20.86 o 
   2   2   2     1977.78     1929.78    152.63 o 
   3   2   2      675.61      673.48     21.72 o 
   4   2   2       14.24       14.93      1.85 o 
   5   2   2      784.48      816.81     27.06 o 
   6   2   2      554.04      578.84     19.61 o 
   7   2   2       84.39       77.14      5.43 o 
   8   2   2      133.41      148.34      8.18 o 
   9   2   2      432.70      386.43     23.20 o 
  10   2   2       62.98       61.40      5.21 o 
  11   2   2       26.19       14.05      6.01 o 
  12   2   2       65.19       63.15      9.85 o 
  13   2   2       20.60       23.42      6.87 o 
 -13   3   2       81.08       93.64     25.81 o 
 -12   3   2       56.40       42.90      7.46 o 
 -11   3   2       24.20       47.00     13.24 o 
 -10   3   2       24.56       33.49      4.59 o 
  -9   3   2      162.37      177.56     19.94 o 
  -8   3   2      958.21      852.76     43.75 o 
  -7   3   2       34.88      201.09     20.63 o 
  -6   3   2      106.81      222.32     14.46 o 
  -5   3   2       66.84       80.89     28.82 o 
  -4   3   2     1058.73     1037.72     37.17 o 
  -3   3   2       62.51       61.25      4.38 o 
  -2   3   2        0.56        1.54      1.42 o 
  -1   3   2      421.32      473.64     20.46 o 
   0   3   2       45.65       55.15      3.74 o 
   1   3   2       87.05       87.55     13.56 o 
   2   3   2     1038.48     1152.56     96.08 o 
   3   3   2       11.75       13.31      1.60 o 
   4   3   2      114.83      117.21      9.13 o 
   5   3   2      409.93      427.13     14.80 o 
   6   3   2      648.54      650.71     19.93 o 
   7   3   2      234.32      233.67     10.30 o 
   8   3   2      336.36      339.25     18.49 o 
   9   3   2      178.30      211.43     24.70 o 
  10   3   2       16.09       15.17      4.06 o 
  11   3   2       10.75        7.08      4.71 o 
  12   3   2       83.80       76.66      8.51 o 
 -12   4   2       23.22       41.63      7.10 o 
 -11   4   2       17.03       20.95      7.92 o 
 -10   4   2      105.94      123.03     16.03 o 
  -9   4   2        6.49       12.84      5.35 o 
  -8   4   2      240.33      215.46     19.48 o 
  -7   4   2      224.04      220.48     21.27 o 
  -6   4   2       78.83       71.09     10.92 o 
  -5   4   2      304.18      337.06     22.08 o 
  -4   4   2     2495.54     2735.26    205.36 o 
  -3   4   2      719.49      867.50     70.57 o 
  -2   4   2      552.25      746.54     57.06 o 
  -1   4   2       84.09       77.54      3.96 o 
   0   4   2     1745.78     2008.21     77.49 o 
   1   4   2       38.97       73.31      6.55 o 
   2   4   2      136.37      143.47     15.25 o 
   3   4   2      289.56      327.03     25.38 o 
   4   4   2      197.95      260.33     48.40 o 
   5   4   2       50.57       58.97      4.10 o 
   6   4   2       34.10       34.40      3.95 o 
   7   4   2      459.74      457.50     35.85 o 
   8   4   2      147.95      131.19      9.71 o 
   9   4   2      109.17      135.30     14.12 o 
  10   4   2        3.98        5.87      5.31 o 
  11   4   2       32.40       33.81      5.72 o 
  12   4   2       60.91       62.07     12.46 o 
 -12   5   2       79.92      129.67     25.69 o 
 -11   5   2        0.86        9.57     10.80 o 
 -10   5   2        2.09        2.43      5.96 o 
  -9   5   2        5.73        1.54      5.51 o 
  -8   5   2       66.97       91.55      8.98 o 
  -7   5   2      408.84      386.06     25.93 o 
  -6   5   2      510.17      574.32     49.29 o 
  -5   5   2       37.44       43.33      5.53 o 
  -4   5   2      380.07      465.53     45.00 o 
  -3   5   2      117.80      139.60     14.49 o 
  -2   5   2        9.16        4.91      2.40 o 
  -1   5   2      185.47      237.60      9.68 o 
   0   5   2     1322.73     1590.83    112.84 o 
   1   5   2       90.24      104.60     10.43 o 
   2   5   2       10.01       23.17      3.66 o 
   3   5   2      185.93      210.19     13.58 o 
   4   5   2      298.16      325.60     34.48 o 
   5   5   2       17.96       22.42      5.89 o 
   6   5   2       56.36       79.42     33.44 o 
   7   5   2      301.23      286.18     12.56 o 
   8   5   2        9.91       16.17      7.61 o 
   9   5   2       35.85       34.60      8.61 o 
  10   5   2       65.55       86.72     12.31 o 
  11   5   2       16.40       10.61      5.55 o 
 -11   6   2       14.63       22.82      6.27 o 
 -10   6   2        9.99        5.80      5.46 o 
  -9   6   2        2.32       -1.15      4.98 o 
  -8   6   2        8.25       18.91      6.16 o 
  -7   6   2       16.96       30.82     10.14 o 
  -6   6   2      189.62      171.62     12.39 o 
  -5   6   2     1067.55     1210.32     53.95 o 
  -4   6   2       97.07      123.32      8.19 o 
  -3   6   2     1684.37     1820.23     55.70 o 
  -2   6   2      263.78      247.08     12.72 o 
  -1   6   2        6.43        5.80      3.50 o 
   0   6   2      881.40      905.40     28.56 o 
   1   6   2      642.24      657.52     24.97 o 
   2   6   2       23.81       23.68      4.28 o 
   3   6   2       73.81       70.39      4.96 o 
   4   6   2       11.84       11.22      3.66 o 
   5   6   2       21.48       23.51      4.61 o 
   6   6   2       31.49       33.89      4.50 o 
   7   6   2       64.97       75.69      7.29 o 
   8   6   2       21.54       28.49     13.79 o 
   9   6   2       21.26       25.32      5.98 o 
  10   6   2       47.13       52.26     12.84 o 
  -9   7   2        1.76        2.70     18.39 o 
  -8   7   2       31.97       29.76      7.95 o 
  -7   7   2      161.91      164.20     12.94 o 
  -6   7   2      237.74      244.16     18.60 o 
  -5   7   2      581.36      621.83     72.40 o 
  -4   7   2       31.72       32.24      6.83 o 
  -3   7   2      116.32      109.37      9.72 o 
  -2   7   2       93.22      116.81     13.76 o 
  -1   7   2       13.19       15.97      6.06 o 
   0   7   2      176.71      175.18      8.16 o 
   1   7   2      463.10      447.78     18.10 o 
   2   7   2        5.56        3.14      3.50 o 
   3   7   2       28.70       36.16      6.09 o 
   4   7   2       11.47       15.10      6.22 o 
   5   7   2       50.59       58.07      6.11 o 
   6   7   2       32.89       30.72      7.08 o 
   7   7   2       49.83       64.57      8.68 o 
   8   7   2       20.20       33.94      7.80 o 
  -7   8   2      116.57      125.47     12.26 o 
  -6   8   2      104.94      126.02     14.90 o 
  -5   8   2       97.60       85.25      9.60 o 
  -4   8   2     1138.57     1239.87     55.91 o 
  -3   8   2       34.29       38.41     10.40 o 
  -2   8   2      154.89      149.60     12.07 o 
  -1   8   2       50.16       53.53      5.24 o 
   0   8   2        2.17       -5.27      3.89 o 
   1   8   2      155.26      160.10      8.68 o 
   2   8   2       55.61       64.22      6.65 o 
   3   8   2        7.48       14.67      5.16 o 
   4   8   2      120.45      119.05     10.83 o 
   5   8   2       37.87       44.93      7.91 o 
   6   8   2        3.80       13.11     11.97 o 
  -4   9   2       75.02       76.15      9.76 o 
  -3   9   2      494.79      480.49     25.07 o 
  -2   9   2       17.85        9.69      7.15 o 
  -1   9   2       10.94       18.79     12.30 o 
   0   9   2       19.91       16.19      5.59 o 
   1   9   2        8.06        6.32      5.64 o 
   2   9   2      114.43      125.91     11.32 o 
   3   9   2        5.65        8.27     15.82 o 
 -14   0   3        9.79       12.87     14.02 o 
 -13   0   3        1.34       -1.09     12.05 o 
 -12   0   3      199.94      202.72     24.30 o 
 -10   0   3      198.83      150.43     13.60 o 
  -9   0   3      366.09      446.24     37.64 o 
  -8   0   3      117.01       83.10      7.59 o 
  -7   0   3      155.52      151.31     15.65 o 
  -6   0   3     2974.21     2767.90    151.21 o 
  -5   0   3        0.07       -2.41      1.65 o 
  -4   0   3     3390.22     3256.25    118.07 o 
  -3   0   3        2.31        2.39      2.76 o 
  -2   0   3    13320.39    12442.49    748.35 o 
  -1   0   3        1.41        7.33      1.42 o 
   0   0   3      107.18      104.09      4.68 o 
   1   0   3       14.98       17.50      1.90 o 
   2   0   3     1278.04     1269.79     46.55 o 
   3   0   3       88.13       62.34      5.47 o 
   4   0   3      896.90      836.55     40.74 o 
   5   0   3      180.07      180.39      8.29 o 
   6   0   3      710.52      655.69     25.14 o 
   7   0   3        2.46        5.63      3.17 o 
   8   0   3      698.95      639.30     25.13 o 
   9   0   3      629.75      544.50     29.22 o 
  10   0   3       33.28       29.30      9.22 o 
  11   0   3      382.38      313.34     25.45 o 
  12   0   3       12.61       14.36     10.03 o 
  13   0   3      105.74      115.45     15.77 o 
 -14   1   3       37.54       40.30     10.80 o 
 -13   1   3       13.99       11.99      8.84 o 
 -12   1   3       86.15      145.81     20.53 o 
 -11   1   3      154.21      323.48     25.82 o 
 -10   1   3      362.51      763.80    100.42 o 
  -9   1   3      939.20     1061.36     59.31 o 
  -8   1   3      205.29      199.79     12.81 o 
  -7   1   3     1908.69     2039.33     79.46 o 
  -6   1   3     1037.89     1068.53     51.51 o 
  -5   1   3      600.03      657.87     34.78 o 
  -4   1   3      228.75      223.81     11.77 o 
  -3   1   3      399.89      323.78     23.66 o 
  -2   1   3      243.91      230.15      9.89 o 
  -1   1   3      751.08      784.68     32.78 o 
   0   1   3      194.71      192.03     11.03 o 
   1   1   3      279.22      274.28     12.23 o 
   2   1   3       98.61       95.92      3.34 o 
   3   1   3      259.19      239.28      6.85 o 
   4   1   3     1166.73     1220.07     31.65 o 
   5   1   3      179.26      213.91      7.08 o 
   6   1   3      341.54      321.65     10.04 o 
   7   1   3        9.64       13.26      2.46 o 
   8   1   3      403.88      364.64     16.55 o 
   9   1   3      390.97      339.41     12.95 o 
  10   1   3      213.58      174.49     10.76 o 
  11   1   3      120.73      111.90      9.15 o 
  12   1   3       29.69       33.05      6.30 o 
  13   1   3       54.51       64.43     21.15 o 
 -14   2   3       32.26       33.13     10.81 o 
 -13   2   3       27.12       37.25      7.32 o 
 -12   2   3        0.02        4.97      7.59 o 
 -11   2   3      422.37      369.28     41.89 o 
 -10   2   3       78.27      217.31     72.91 o 
  -8   2   3      145.42      139.04      8.89 o 
  -7   2   3      429.39      482.59     22.83 o 
  -6   2   3     1341.39     1450.06     53.52 o 
  -5   2   3      335.16      402.29     26.83 o 
  -4   2   3       32.43       28.45      2.80 o 
  -3   2   3      816.87      664.35     30.06 o 
  -2   2   3      254.72      285.03      7.84 o 
  -1   2   3     3498.38     3741.24    103.06 o 
   0   2   3      766.48      814.06     39.26 o 
   1   2   3      117.30      105.04      9.52 o 
   2   2   3      797.43      758.92     57.22 o 
   3   2   3      199.05      191.38      8.23 o 
   4   2   3      450.89      473.22     13.82 o 
   5   2   3       61.71       70.06      3.70 o 
   6   2   3      257.81      245.09     10.94 o 
   7   2   3       16.27       20.94      3.40 o 
   8   2   3      271.04      253.03      9.59 o 
   9   2   3       33.53       42.62      6.16 o 
  10   2   3      302.78      259.43     11.83 o 
  11   2   3        5.37       10.34      4.98 o 
  12   2   3       25.68       14.71     11.89 o 
 -13   3   3       54.05       65.77     15.75 o 
 -12   3   3      104.02      122.87     34.95 o 
 -11   3   3      301.60      326.62     42.58 o 
 -10   3   3      101.76      317.47    102.92 o 
  -9   3   3      142.74      238.75     63.81 o 
  -8   3   3       82.72      144.94    104.87 o 
  -7   3   3      575.79      521.66     29.93 o 
  -6   3   3      563.11      534.88     25.83 o 
  -5   3   3     1737.03     1712.29     84.99 o 
  -4   3   3      244.58      240.39      7.54 o 
  -3   3   3      126.60      136.05      7.14 o 
  -2   3   3      189.22      245.64      8.79 o 
  -1   3   3     3101.97     3461.61    170.52 o 
   0   3   3       27.48       27.97      2.06 o 
   1   3   3      148.96      147.49     11.42 o 
   2   3   3       34.50       38.41      2.46 o 
   3   3   3      243.66      269.28     19.59 o 
   4   3   3      276.99      267.01     15.50 o 
   5   3   3      511.75      514.42     18.05 o 
   6   3   3       45.50       58.51      6.33 o 
   7   3   3       12.20       15.19      4.12 o 
   8   3   3       21.08       33.96      5.36 o 
   9   3   3       41.39       45.24      5.27 o 
  10   3   3       66.94       72.71      7.76 o 
  11   3   3       54.24       56.02      5.42 o 
  12   3   3        4.45        6.66      7.88 o 
 -13   4   3       48.61       75.68     15.65 o 
 -12   4   3      101.57      191.02     56.49 o 
 -11   4   3        5.84        4.66      4.60 o 
 -10   4   3      111.07      122.91     12.14 o 
  -9   4   3       88.19       93.61      6.79 o 
  -8   4   3       31.60       72.16     37.29 o 
  -7   4   3      201.55      259.45     13.99 o 
  -6   4   3      155.89      309.55     31.71 o 
  -5   4   3      232.46      247.41     18.15 o 
  -4   4   3      717.99      814.47     43.36 o 
  -3   4   3      737.29      817.26     25.01 o 
  -2   4   3       72.39       76.68      5.20 o 
  -1   4   3      409.93      452.35     23.05 o 
   0   4   3       67.48       69.32      6.27 o 
   1   4   3      298.78      268.51     27.00 o 
   2   4   3       47.77       42.91      3.18 o 
   3   4   3       20.25       20.18      2.67 o 
   4   4   3       63.18       60.39      5.37 o 
   5   4   3      121.20      120.27      6.00 o 
   6   4   3        6.95        7.78      3.30 o 
   7   4   3       30.16       41.77      5.10 o 
   8   4   3       89.39       96.52      6.59 o 
   9   4   3       47.24       48.14      5.95 o 
  10   4   3       11.25       11.94      4.77 o 
  11   4   3       34.18       38.47      6.01 o 
 -12   5   3       64.63       85.43     16.96 o 
 -11   5   3       52.49       45.14      7.73 o 
 -10   5   3        5.18       -0.22      6.00 o 
  -9   5   3      123.07      129.65     10.74 o 
  -8   5   3      272.85      292.43     16.43 o 
  -7   5   3       39.89       45.10      7.87 o 
  -6   5   3      175.74      222.59     40.80 o 
  -5   5   3        3.23        8.50      4.03 o 
  -4   5   3      432.02      440.40     25.18 o 
  -3   5   3       22.45       24.07      3.78 o 
  -2   5   3      497.85      531.77     36.89 o 
  -1   5   3      289.85      333.01     14.31 o 
   0   5   3      268.13      331.80     21.76 o 
   1   5   3       94.29      108.05      5.35 o 
   2   5   3       24.72       24.96      4.60 o 
   3   5   3       19.04       18.83      4.68 o 
   4   5   3      124.28      126.59     15.36 o 
   5   5   3      170.15      192.01     13.22 o 
   6   5   3      196.81      204.63      9.46 o 
   7   5   3      107.07      146.05     21.42 o 
   8   5   3      167.66      174.64     10.91 o 
   9   5   3       15.31       17.91      5.28 o 
  10   5   3        5.27       11.62      5.33 o 
  11   5   3       21.39       16.03      5.88 o 
 -11   6   3       66.58       76.71      8.00 o 
 -10   6   3       16.56       18.01      5.73 o 
  -9   6   3       31.68       33.00      6.16 o 
  -8   6   3      128.91      128.89      9.26 o 
  -7   6   3       36.51       75.80     25.34 o 
  -6   6   3       38.13       36.59      9.88 o 
  -5   6   3     1169.67     1323.14     58.55 o 
  -4   6   3       26.60       30.82      6.23 o 
  -3   6   3      720.51      766.64     32.46 o 
  -2   6   3      272.09      219.36      9.96 o 
  -1   6   3       39.43       43.36      4.14 o 
   0   6   3      215.69      243.14     10.49 o 
   1   6   3      992.84     1038.04     40.39 o 
   2   6   3       85.96       85.68     11.56 o 
   3   6   3      140.87       99.11     29.66 o 
   4   6   3       55.29       57.56      6.83 o 
   5   6   3       32.67       35.97      5.80 o 
   6   6   3      134.26      141.32      9.91 o 
   7   6   3      272.15      280.77     13.99 o 
   8   6   3       94.62      106.79      8.62 o 
   9   6   3        1.32        7.73      5.49 o 
  10   6   3        7.62       11.67      6.05 o 
  -9   7   3        4.65        1.93     12.21 o 
  -8   7   3      197.50      210.32     14.67 o 
  -7   7   3      246.67      267.27     16.46 o 
  -6   7   3       15.51       28.48      7.02 o 
  -5   7   3       32.56       34.64      7.13 o 
  -4   7   3       61.92       74.81      8.30 o 
  -3   7   3      233.11      243.69     17.12 o 
  -2   7   3      390.13      397.01     14.07 o 
  -1   7   3      324.94      307.93     11.63 o 
   0   7   3       55.40       56.94      4.77 o 
   1   7   3       33.66       38.80      4.31 o 
   2   7   3      108.64      101.06      6.23 o 
   3   7   3      184.40      194.88     10.22 o 
   4   7   3       51.27       62.83      6.19 o 
   5   7   3       39.42       44.79      5.75 o 
   6   7   3      369.88      426.11     53.88 o 
   7   7   3      134.70      153.36     10.62 o 
   8   7   3       87.23       93.21      9.08 o 
  -7   8   3      213.45      231.13     15.89 o 
  -6   8   3      691.57      650.72     44.60 o 
  -5   8   3       11.71       10.45      6.78 o 
  -4   8   3      997.02     1011.57     49.65 o 
  -3   8   3       20.86       46.83     13.86 o 
  -2   8   3       63.99       65.31      6.14 o 
  -1   8   3      191.00      162.66      8.27 o 
   0   8   3        1.26       10.82      5.50 o 
   1   8   3      285.70      271.54     11.01 o 
   2   8   3      171.99      192.63     12.67 o 
   3   8   3      171.31      173.93     10.21 o 
   4   8   3        1.87        1.46      4.90 o 
   5   8   3       35.96       45.36      7.99 o 
   6   8   3      159.41      192.34     14.08 o 
  -4   9   3       83.45       89.72     15.97 o 
  -3   9   3        9.55       28.52      8.71 o 
  -2   9   3        4.54       -3.66      6.62 o 
  -1   9   3      154.04      137.96     12.36 o 
   0   9   3      260.55      219.41     11.26 o 
   1   9   3       50.40       53.71      6.83 o 
   2   9   3      180.94      188.46     11.29 o 
   3   9   3      115.42      127.39     11.42 o 
 -14   0   4        3.93       -7.39     12.97 o 
 -13   0   4        4.76       10.86     11.94 o 
 -12   0   4      149.17      150.41     21.33 o 
 -11   0   4      478.92      449.14     31.68 o 
 -10   0   4       37.92       61.86      9.91 o 
  -9   0   4      279.20      238.76     14.99 o 
  -8   0   4      315.20      412.32     22.10 o 
  -7   0   4       17.05       14.58      3.25 o 
  -6   0   4        2.94       16.66      5.37 o 
  -5   0   4        0.44        1.59      1.73 o 
  -4   0   4     1483.47     1399.41     51.49 o 
  -3   0   4        3.50        0.48      1.56 o 
  -2   0   4     1612.31     1558.00     93.18 o 
  -1   0   4       56.10       52.12      4.39 o 
   0   0   4     1127.45     1071.29     39.70 o 
   1   0   4       69.86       59.52      4.07 o 
   2   0   4       13.07        8.82      1.93 o 
   3   0   4      305.94      302.30     11.99 o 
   4   0   4        0.22        2.03      2.01 o 
   5   0   4        7.84        7.65      2.63 o 
   6   0   4       72.56       80.23      6.48 o 
   7   0   4       36.40       53.68      5.32 o 
   8   0   4        1.08        1.73      5.58 o 
   9   0   4      198.64      157.98     16.79 o 
  10   0   4       12.18        7.88      9.07 o 
  11   0   4      176.95      169.80     17.25 o 
  12   0   4        0.00       -7.67      6.54 o 
 -14   1   4        4.10       -3.49      9.26 o 
 -13   1   4       58.94       58.45     12.31 o 
 -12   1   4      201.62      298.20     33.93 o 
 -11   1   4      699.13     1027.21    144.36 o 
 -10   1   4     1444.26     1524.87    116.44 o 
  -9   1   4      654.34      600.78     26.47 o 
  -8   1   4       86.42       94.26     10.86 o 
  -7   1   4      273.18      249.68     16.08 o 
  -6   1   4       13.18        6.13      1.86 o 
  -5   1   4      168.06      194.97     13.75 o 
  -4   1   4        4.55        3.46      1.32 o 
  -3   1   4      252.86      213.65     10.46 o 
  -2   1   4      625.38      534.36     22.71 o 
  -1   1   4     1636.40     1586.83     69.24 o 
   0   1   4      240.77      236.22      6.74 o 
   1   1   4      600.91      581.72     16.95 o 
   2   1   4       44.45       40.02      4.25 o 
   3   1   4      964.01     1030.10     26.94 o 
   4   1   4      287.87      320.39      9.76 o 
   5   1   4        3.22        6.03      1.97 o 
   6   1   4       61.71       66.10      4.39 o 
   7   1   4      110.52      104.91      5.07 o 
   8   1   4      207.53      201.14     11.02 o 
   9   1   4      199.77      182.99      8.45 o 
  10   1   4      153.57      124.99      9.29 o 
  11   1   4       25.76       24.76      6.04 o 
  12   1   4        4.42        4.17      4.97 o 
 -14   2   4        5.32        7.58      9.62 o 
 -13   2   4      156.08      133.13     11.03 o 
 -12   2   4       13.10       25.09      7.78 o 
 -11   2   4       12.62       42.68      8.34 o 
 -10   2   4      499.45      477.70     32.65 o 
  -9   2   4      274.53      298.24     30.11 o 
  -8   2   4       98.65      109.91      6.44 o 
  -7   2   4      329.32      426.16     18.98 o 
  -6   2   4      417.44      331.13     21.54 o 
  -5   2   4      346.20      333.50     24.68 o 
  -4   2   4       18.66       14.63      1.60 o 
  -3   2   4        8.99       15.93      1.58 o 
  -2   2   4     8567.33     8398.89    235.24 o 
  -1   2   4      788.55      794.44     24.60 o 
   0   2   4       17.01       18.02      1.65 o 
   1   2   4      924.06      899.10     43.62 o 
   2   2   4      203.63      211.38      7.05 o 
   3   2   4       42.14       47.99      2.56 o 
   4   2   4       92.29       92.63      4.23 o 
   5   2   4        7.76        6.19      2.13 o 
   6   2   4       37.07       40.05      2.81 o 
   7   2   4      611.59      603.96     18.96 o 
   8   2   4      282.11      251.03      9.65 o 
   9   2   4      167.68      142.78      7.77 o 
  10   2   4      200.27      181.38      9.02 o 
  11   2   4       52.92       50.73      8.30 o 
  12   2   4        2.39        9.71      6.20 o 
 -13   3   4      195.48      248.83     54.70 o 
 -12   3   4      113.75      173.21     26.54 o 
 -11   3   4      245.47      270.74     25.55 o 
 -10   3   4      691.34      632.83     39.08 o 
  -9   3   4      427.43      607.59     76.82 o 
  -8   3   4      324.31      461.76    304.57 o 
  -7   3   4        7.30       -0.36      5.22 o 
  -6   3   4       54.60       71.18      5.00 o 
  -5   3   4       19.23       12.25      5.41 o 
  -4   3   4       54.35       74.89     11.42 o 
  -3   3   4      826.29      834.30     27.13 o 
  -2   3   4      480.24      445.40     12.10 o 
  -1   3   4      465.55      472.40     13.74 o 
   0   3   4      476.26      482.08     17.25 o 
   1   3   4       54.28       56.62      3.15 o 
   2   3   4       17.85       17.17      2.53 o 
   3   3   4      231.64      241.55     14.05 o 
   4   3   4      302.41      344.92     15.51 o 
   5   3   4       77.42       74.68      8.01 o 
   6   3   4       98.41      100.56      6.15 o 
   7   3   4      806.00      791.63     28.42 o 
   8   3   4      324.56      288.27     13.57 o 
   9   3   4      205.00      170.70     10.23 o 
  10   3   4       60.49       79.50      9.25 o 
  11   3   4       87.03       82.35     10.35 o 
  12   3   4      101.41      100.02     15.12 o 
 -13   4   4        5.67       28.69      9.17 o 
 -12   4   4      271.44      269.89     22.50 o 
 -11   4   4        5.90        8.56      4.69 o 
 -10   4   4       49.14       47.37      8.55 o 
  -9   4   4       60.05       58.95      5.50 o 
  -8   4   4      205.76      204.64     18.57 o 
  -7   4   4      240.34      235.95     14.46 o 
  -6   4   4      371.30      431.65     19.62 o 
  -5   4   4      277.42      257.68     46.16 o 
  -4   4   4       44.96       25.13      4.67 o 
  -3   4   4     1749.28     1747.83     61.43 o 
  -2   4   4      384.50      356.68     47.87 o 
  -1   4   4     2838.12     2854.23     89.44 o 
   0   4   4      750.91      780.87     23.01 o 
   1   4   4      103.14       97.84      7.49 o 
   2   4   4      229.28      250.50     19.89 o 
   3   4   4       86.11       85.78      5.53 o 
   4   4   4       17.31       18.64      2.63 o 
   5   4   4       13.85       12.17      3.63 o 
   6   4   4      388.99      386.03     14.42 o 
   7   4   4      713.20      703.21     41.00 o 
   8   4   4       53.87       50.61      5.24 o 
   9   4   4       63.20       53.49      5.44 o 
  10   4   4       25.13       12.68      7.77 o 
  11   4   4        7.96       13.54      5.30 o 
 -12   5   4      333.29      323.87     18.55 o 
 -11   5   4        8.92        1.30      5.92 o 
 -10   5   4       22.88       26.48      5.76 o 
  -9   5   4       18.71       39.03     15.06 o 
  -8   5   4      262.66      333.18     54.23 o 
  -7   5   4      535.58      578.51     26.11 o 
  -6   5   4       97.85      131.54      9.75 o 
  -5   5   4       73.62       91.82      7.60 o 
  -4   5   4      115.05      123.48     13.31 o 
  -3   5   4     1370.01     1515.46     54.92 o 
  -2   5   4      218.90      244.51     14.45 o 
  -1   5   4      310.36      338.41     10.89 o 
   0   5   4      428.50      451.47     13.77 o 
   1   5   4        8.55       12.13      2.83 o 
   2   5   4      318.93      377.83     23.37 o 
   3   5   4      301.42      315.15     22.23 o 
   4   5   4       32.49       33.07      3.57 o 
   5   5   4       71.44       79.81      5.92 o 
   6   5   4      278.31      305.67     12.52 o 
   7   5   4      351.45      365.85     15.23 o 
   8   5   4       52.92       49.60      6.45 o 
   9   5   4        0.40       -2.19      8.27 o 
  10   5   4       19.23       20.51      5.60 o 
 -11   6   4       45.00       55.60      7.10 o 
 -10   6   4       22.87       23.91      5.68 o 
  -9   6   4        1.74       15.54      7.58 o 
  -8   6   4       56.70       67.33      9.85 o 
  -7   6   4      233.24      231.07     14.41 o 
  -6   6   4       14.29       16.41      7.05 o 
  -5   6   4      325.05      369.55     19.45 o 
  -4   6   4       27.88       40.53     11.40 o 
  -3   6   4        1.81       -4.95      3.30 o 
  -2   6   4        3.44        0.43      5.19 o 
  -1   6   4       31.99       28.28      8.12 o 
   0   6   4      138.84      144.13     11.02 o 
   1   6   4      210.68      255.01     15.80 o 
   2   6   4      139.54      133.26     20.66 o 
   3   6   4       19.87       16.99      3.38 o 
   4   6   4        2.31       -5.96      3.97 o 
   5   6   4       47.54       54.61      5.48 o 
   6   6   4      231.45      254.04     17.98 o 
   7   6   4        4.94        7.76      5.47 o 
   8   6   4       40.76       40.44      6.81 o 
   9   6   4        1.58        3.72      6.31 o 
  -9   7   4        0.47       -4.42     11.63 o 
  -8   7   4       57.19       80.31     22.15 o 
  -7   7   4      124.65      135.91     11.72 o 
  -6   7   4       88.36       99.73     10.17 o 
  -5   7   4        8.75       40.84     13.59 o 
  -4   7   4       68.70       96.08     21.16 o 
  -3   7   4        5.13       -0.69      2.67 o 
  -2   7   4      245.69      231.30      9.57 o 
  -1   7   4      181.86      186.43      8.37 o 
   0   7   4      171.06      171.46      7.92 o 
   1   7   4      209.60      209.02     10.76 o 
   2   7   4      139.53      139.24      8.74 o 
   3   7   4        5.41        4.66      6.59 o 
   4   7   4       28.38       26.06      7.36 o 
   5   7   4       22.85       24.27      4.72 o 
   6   7   4       22.90       38.21      6.94 o 
   7   7   4        4.66        3.88     12.11 o 
   8   7   4       17.06       21.20      7.82 o 
  -7   8   4       30.95       36.69      9.03 o 
  -6   8   4       96.83       88.59     14.42 o 
  -5   8   4       16.68        9.06      7.13 o 
  -4   8   4       32.06       35.60      9.16 o 
  -3   8   4       34.24       32.82      7.29 o 
  -2   8   4       80.83       73.10      6.43 o 
  -1   8   4       24.55       30.34      4.89 o 
   0   8   4      364.14      349.64     13.07 o 
   1   8   4       37.92       51.09      5.89 o 
   2   8   4        5.58        7.59      8.09 o 
   3   8   4       47.51       54.00      6.29 o 
   4   8   4       17.50       18.70      5.32 o 
   5   8   4       11.17       21.46      6.88 o 
   6   8   4       10.75       21.97      9.12 o 
  -4   9   4      110.76       89.56     10.33 o 
  -3   9   4       48.70       41.90     13.13 o 
  -2   9   4        6.12        2.54      8.31 o 
  -1   9   4       16.33       14.61      8.33 o 
   0   9   4       12.36       21.89      5.15 o 
   1   9   4       21.35       30.58      6.64 o 
   2   9   4       84.21      102.26      8.48 o 
 -14   0   5        0.89        9.69     13.19 o 
 -13   0   5       12.18       14.43     12.44 o 
 -12   0   5       32.01       16.13     11.93 o 
 -11   0   5      552.00      471.08     40.38 o 
 -10   0   5      285.00      301.58     18.05 o 
  -9   0   5        0.76       -1.57      5.24 o 
  -8   0   5      363.15      349.06     14.29 o 
  -7   0   5        8.08       11.98      2.64 o 
  -6   0   5     1225.24     1208.83     44.73 o 
  -5   0   5        7.17        5.61      1.93 o 
  -4   0   5     1723.95     1727.78     62.73 o 
  -3   0   5        0.04        1.73      1.60 o 
  -2   0   5        7.52       18.29      1.95 o 
  -1   0   5       87.72       63.62      7.71 o 
   0   0   5     5855.78     5557.42    202.78 o 
   1   0   5       72.95       76.75      4.42 o 
   2   0   5      332.97      341.65     13.46 o 
   3   0   5      243.04      248.22     10.29 o 
   4   0   5      934.27     1037.55     38.56 o 
   5   0   5        4.88        6.03      2.38 o 
   6   0   5      143.50      120.84      6.76 o 
   7   0   5      297.39      275.35     12.30 o 
   8   0   5     1065.59      948.66     36.20 o 
   9   0   5      162.28      123.76     17.28 o 
  10   0   5       17.18       18.31      6.79 o 
  11   0   5        1.46        2.58      6.68 o 
  12   0   5       48.35       43.52      9.11 o 
 -14   1   5        4.62        8.99      9.63 o 
 -13   1   5        4.00       12.63      8.59 o 
 -12   1   5      396.34      419.61     34.59 o 
 -11   1   5     1093.97     1047.14     61.01 o 
 -10   1   5      657.89      619.43     21.90 o 
  -9   1   5       79.31       63.13      9.30 o 
  -8   1   5      129.26      306.60     21.68 o 
  -7   1   5       15.54        4.14      3.82 o 
  -6   1   5      691.78      846.75    126.42 o 
  -5   1   5     1318.24     1455.67     41.75 o 
  -4   1   5      674.08      669.81     19.24 o 
  -3   1   5       61.76       54.07      2.76 o 
  -2   1   5     1107.75     1109.08     46.09 o 
  -1   1   5     1251.19     1188.67     30.71 o 
   0   1   5      217.25      209.46      6.74 o 
   1   1   5      581.26      568.93     16.60 o 
   2   1   5      653.25      717.54     19.00 o 
   3   1   5      926.10     1019.50     30.16 o 
   4   1   5      168.15      181.25      5.88 o 
   5   1   5      103.95      106.65      4.45 o 
   6   1   5       49.61       55.65      3.14 o 
   7   1   5      620.10      563.15     15.69 o 
   8   1   5      630.91      567.44     18.09 o 
   9   1   5       58.00       60.00      4.73 o 
  10   1   5       79.47       87.73     10.70 o 
  11   1   5       16.96       19.45      5.19 o 
  12   1   5       86.29       93.65      7.66 o 
 -14   2   5        6.78        5.67      9.42 o 
 -13   2   5       57.55       56.87     19.04 o 
 -12   2   5      160.66      164.38     11.64 o 
 -11   2   5       95.77       71.18      7.90 o 
 -10   2   5      115.08      114.93     15.00 o 
  -9   2   5      235.11      236.16     17.54 o 
  -8   2   5       86.84      121.56      9.47 o 
  -7   2   5      330.63      317.76     16.17 o 
  -6   2   5       14.39        5.10      3.95 o 
  -5   2   5      341.48      373.24     54.56 o 
  -4   2   5        7.03        7.54      1.61 o 
  -3   2   5      475.88      457.21     14.95 o 
  -2   2   5       25.84       25.87      1.90 o 
  -1   2   5      212.78      203.31      5.93 o 
   0   2   5      446.31      458.75     13.27 o 
   1   2   5      887.91      819.25     26.48 o 
   2   2   5      417.09      458.18     15.38 o 
   3   2   5      451.72      446.58     12.27 o 
   4   2   5       85.17       87.21      3.86 o 
   5   2   5      331.88      329.45      9.62 o 
   6   2   5       36.29       39.39      2.87 o 
   7   2   5      510.87      512.07     18.12 o 
   8   2   5      185.88      155.67      8.15 o 
   9   2   5       20.17       25.30      3.94 o 
  10   2   5      130.03      117.92      6.70 o 
  11   2   5      138.75      159.40     11.04 o 
  12   2   5       17.16        8.15      5.56 o 
 -13   3   5      292.83      296.65     31.47 o 
 -12   3   5      133.37      218.74     51.99 o 
 -11   3   5      194.05      180.12     12.34 o 
 -10   3   5       21.65       30.46      5.20 o 
  -9   3   5      725.14      736.26     49.20 o 
  -8   3   5      961.57      987.57     56.11 o 
  -7   3   5      780.83     1097.04     45.14 o 
  -6   3   5       31.30      104.00     26.24 o 
  -5   3   5       16.88       16.71      3.86 o 
  -4   3   5      988.22      951.18     37.67 o 
  -3   3   5       30.80       31.49      2.26 o 
  -2   3   5      914.49      863.24     22.69 o 
  -1   3   5       28.38       29.81      2.24 o 
   0   3   5       11.29        7.23      1.83 o 
   1   3   5      100.39       87.47      4.09 o 
   2   3   5     1329.61     1532.81     77.40 o 
   3   3   5       48.79       56.39      3.05 o 
   4   3   5      136.14      128.59      4.89 o 
   5   3   5      142.21      154.49      5.62 o 
   6   3   5      101.70      107.58      5.81 o 
   7   3   5      200.34      209.24     11.46 o 
   8   3   5       11.98       10.15      3.92 o 
   9   3   5       24.32       19.85      4.39 o 
  10   3   5       11.10       13.07      4.58 o 
  11   3   5       71.58       63.24     13.84 o 
 -13   4   5       86.32      104.48     29.17 o 
 -12   4   5        3.55       18.63      9.44 o 
 -11   4   5       31.45       34.40      5.14 o 
 -10   4   5       46.26       69.07     14.61 o 
  -9   4   5       51.14       53.74      8.09 o 
  -8   4   5       82.72      108.27     10.80 o 
  -7   4   5      123.33      188.71     11.81 o 
  -6   4   5      152.17      154.74      8.12 o 
  -5   4   5      160.21      168.78      6.66 o 
  -4   4   5      420.81      420.55     13.05 o 
  -3   4   5       20.67       16.48      3.94 o 
  -2   4   5      796.98      806.02     23.00 o 
  -1   4   5      134.16      132.69      5.44 o 
   0   4   5       14.93       13.71      2.34 o 
   1   4   5       80.56       78.08      4.17 o 
   2   4   5      144.17      149.40     10.19 o 
   3   4   5       28.51       32.17      2.92 o 
   4   4   5       85.53       91.06      4.80 o 
   5   4   5        9.18       12.09      3.81 o 
   6   4   5       22.77       30.07      4.45 o 
   7   4   5      188.01      211.57     11.99 o 
   8   4   5       52.44       49.99      5.26 o 
   9   4   5       42.10       43.30      5.28 o 
  10   4   5        2.82       -1.42      5.21 o 
  11   4   5        4.87        3.40      8.19 o 
 -12   5   5       47.11       34.58      7.34 o 
 -11   5   5       19.66       10.40      5.86 o 
 -10   5   5      102.57       92.75      7.82 o 
  -9   5   5      343.82      460.59     92.57 o 
  -8   5   5      477.65      624.10     91.60 o 
  -7   5   5      160.94      154.58     18.05 o 
  -6   5   5      100.23       97.97      6.56 o 
  -5   5   5       28.88       29.35      4.80 o 
  -4   5   5        3.28        3.88      2.97 o 
  -3   5   5      169.87      161.30      9.10 o 
  -2   5   5       71.62       64.54      3.85 o 
  -1   5   5       10.81       10.87      3.05 o 
   0   5   5       21.84       20.99      3.04 o 
   1   5   5       22.56       23.93      3.15 o 
   2   5   5       77.14       68.24      7.84 o 
   3   5   5       58.85       63.24      4.91 o 
   4   5   5      145.58      170.43     15.97 o 
   5   5   5       18.55       24.07      4.45 o 
   6   5   5       24.35       29.47      4.80 o 
   7   5   5       95.07      101.36      7.26 o 
   8   5   5       88.23       80.94      6.89 o 
   9   5   5       37.25       47.15      9.67 o 
  10   5   5       10.65        6.10      8.38 o 
 -11   6   5        2.49        7.29     15.38 o 
 -10   6   5        2.27       10.90     12.78 o 
  -9   6   5       97.57      104.30     12.06 o 
  -8   6   5      164.47      172.42     12.62 o 
  -7   6   5       48.17       60.29     13.18 o 
  -6   6   5      358.12      383.34     20.27 o 
  -5   6   5       23.70       15.19      7.94 o 
  -4   6   5       91.97       94.50     13.95 o 
  -3   6   5       44.09       44.55      5.16 o 
  -2   6   5       66.73       62.55      4.29 o 
  -1   6   5      844.89      838.20     26.47 o 
   0   6   5      209.17      209.15     11.67 o 
   1   6   5       35.96       36.61      4.11 o 
   2   6   5       43.22       40.90      5.48 o 
   3   6   5        5.45        2.34      3.15 o 
   4   6   5       12.31       12.11      4.40 o 
   5   6   5       35.07       37.16      5.17 o 
   6   6   5      117.33      120.59      7.94 o 
   7   6   5       15.42       12.19      5.00 o 
   8   6   5       63.08       54.70     10.64 o 
   9   6   5       20.98       23.55      6.11 o 
  -9   7   5       32.21       40.59     19.24 o 
  -8   7   5      281.85      290.54     17.38 o 
  -7   7   5       37.90       47.92      7.96 o 
  -6   7   5       33.68       64.58     15.52 o 
  -5   7   5      158.92      154.33     15.00 o 
  -4   7   5       93.69       96.93      9.57 o 
  -3   7   5        1.77        6.12      9.87 o 
  -2   7   5        3.05        5.67      3.67 o 
  -1   7   5       66.62       61.21      6.04 o 
   0   7   5       60.53       65.82      7.11 o 
   1   7   5       58.78       61.68      5.90 o 
   2   7   5       37.95       46.43      7.81 o 
   3   7   5       52.76       59.62      8.32 o 
   4   7   5       69.37       80.61      9.67 o 
   5   7   5       32.54       23.67      6.55 o 
   6   7   5      132.18      139.88     10.96 o 
   7   7   5       29.27       27.85      6.85 o 
  -7   8   5        1.68       -1.99      8.17 o 
  -6   8   5       12.73       16.27     11.89 o 
  -5   8   5        9.57       10.59     15.60 o 
  -4   8   5      148.56      120.77     15.28 o 
  -3   8   5       19.85       16.61      6.67 o 
  -2   8   5       21.90       21.53      7.17 o 
  -1   8   5       26.45       32.75      5.14 o 
   0   8   5      223.40      215.73      9.56 o 
   1   8   5      255.96      225.44      9.67 o 
   2   8   5        5.70       10.06      6.90 o 
   3   8   5        6.00        3.85      4.74 o 
   4   8   5       31.19       36.74      5.88 o 
   5   8   5      132.86      159.12     12.49 o 
  -3   9   5       34.87       33.53      8.03 o 
  -2   9   5       32.39       26.82      7.55 o 
  -1   9   5       14.45        4.68      4.76 o 
   0   9   5      197.63      180.91     10.17 o 
   1   9   5       42.12       40.43      7.09 o 
 -14   0   6       13.58        9.98     13.32 o 
 -13   0   6       14.74       20.51     12.75 o 
 -12   0   6       18.03       23.25     12.17 o 
 -11   0   6       30.46       21.63     11.22 o 
 -10   0   6      142.40      275.39     16.88 o 
  -9   0   6       10.12        8.01      3.32 o 
  -8   0   6        0.52       -0.45      3.72 o 
  -7   0   6       42.97       43.64      3.56 o 
  -6   0   6      287.20      293.80     18.18 o 
  -5   0   6        0.12        0.50      1.99 o 
  -4   0   6     1820.30     1768.50     64.38 o 
  -3   0   6       52.11       52.92      6.03 o 
  -2   0   6     1693.71     1464.71     98.32 o 
  -1   0   6      301.38      307.80     14.84 o 
   0   0   6      285.87      217.83      9.00 o 
   1   0   6      136.02      114.97      5.69 o 
   2   0   6     1466.76     1590.05     58.48 o 
   3   0   6      393.40      401.73     15.83 o 
   4   0   6      392.48      412.26     16.36 o 
   5   0   6       77.93       81.33      5.98 o 
   6   0   6      305.23      307.38     17.47 o 
   7   0   6      377.86      384.87     16.24 o 
   8   0   6      373.33      369.40     22.30 o 
   9   0   6      133.37      116.14     10.81 o 
  10   0   6        0.03       -7.03      6.57 o 
  11   0   6       22.35       15.82      7.42 o 
  12   0   6        0.33       -3.75      7.60 o 
 -14   1   6       11.32       15.07      9.64 o 
 -13   1   6       24.96       15.66      8.81 o 
 -12   1   6       96.17       98.63     19.93 o 
 -11   1   6      161.15      167.47     27.85 o 
 -10   1   6      107.10       67.27     13.89 o 
  -9   1   6       13.27        9.08      4.74 o 
  -8   1   6      498.46      553.36     32.56 o 
  -7   1   6      545.76      546.66     22.88 o 
  -6   1   6     1263.15     1282.57     41.30 o 
  -5   1   6      962.72      940.47     26.91 o 
  -4   1   6       88.93       92.32      3.95 o 
  -3   1   6     3100.49     3030.10     84.63 o 
  -2   1   6      221.45      221.02      7.50 o 
  -1   1   6     4673.83     4526.66    116.55 o 
   0   1   6       40.92       44.18      2.15 o 
   1   1   6      572.98      589.27     17.22 o 
   2   1   6      178.02      176.28      5.54 o 
   3   1   6     1205.17     1255.46     32.96 o 
   4   1   6       48.60       54.97      3.44 o 
   5   1   6       94.61       98.68      4.50 o 
   6   1   6      226.42      214.17      7.18 o 
   7   1   6      202.08      220.00      7.67 o 
   8   1   6      525.62      493.01     18.11 o 
   9   1   6      137.92      111.10      7.72 o 
  10   1   6        0.10       -3.42      4.66 o 
  11   1   6       15.50        8.98      5.12 o 
  12   1   6       10.58       13.20      6.62 o 
 -14   2   6       75.57       65.00     17.29 o 
 -13   2   6        2.29       21.62     18.12 o 
 -12   2   6       50.15       58.99      7.65 o 
 -11   2   6       10.72       19.55      5.64 o 
 -10   2   6       30.38       28.73      4.76 o 
  -9   2   6      140.41      131.53     12.24 o 
  -8   2   6      181.79      356.85     17.24 o 
  -7   2   6       31.16       26.14      3.52 o 
  -6   2   6      800.09      697.43     25.81 o 
  -5   2   6     1818.14     1779.97     52.85 o 
  -4   2   6      148.25      165.61     13.10 o 
  -3   2   6      308.18      318.84      9.81 o 
  -2   2   6      481.59      465.88     12.47 o 
  -1   2   6      223.58      212.20      6.21 o 
   0   2   6        0.67       -0.73      1.33 o 
   1   2   6       63.51       63.12      3.13 o 
   2   2   6       23.69       22.76      1.92 o 
   3   2   6      992.93     1004.67     29.88 o 
   4   2   6       54.22       59.46      3.30 o 
   5   2   6       54.27       68.51      3.86 o 
   6   2   6      188.99      208.23      7.21 o 
   7   2   6      225.59      214.43      8.69 o 
   8   2   6      231.89      242.32      9.48 o 
   9   2   6      235.02      207.65      8.85 o 
  10   2   6        5.99        7.86      4.82 o 
  11   2   6       23.35       21.96      5.56 o 
  12   2   6       11.31        4.52      5.70 o 
 -13   3   6       52.24      100.61     54.77 o 
 -12   3   6      292.20      297.41     18.59 o 
 -11   3   6        8.42        2.08      4.10 o 
 -10   3   6       22.49       21.31      6.15 o 
  -9   3   6      290.78      617.99     61.05 o 
  -8   3   6      260.04      241.44     30.52 o 
  -7   3   6      882.17      875.19     42.66 o 
  -6   3   6      209.43      218.19      9.38 o 
  -5   3   6      163.29      157.71      6.15 o 
  -4   3   6       33.63       29.47      4.01 o 
  -3   3   6       45.08       48.41      2.85 o 
  -2   3   6        6.42        8.05      1.79 o 
  -1   3   6      769.53      739.53     26.08 o 
   0   3   6      166.59      147.97      5.44 o 
   1   3   6       12.87       14.87      2.18 o 
   2   3   6      289.10      288.04     10.83 o 
   3   3   6      246.35      250.91      9.97 o 
   4   3   6       82.05       80.70      4.00 o 
   5   3   6       38.86       44.71      3.02 o 
   6   3   6      166.60      151.86      6.99 o 
   7   3   6      163.26      161.56      7.35 o 
   8   3   6      133.22      156.84      8.56 o 
   9   3   6       91.79       98.22      7.06 o 
  10   3   6        3.71       -3.58      5.19 o 
  11   3   6        9.49        7.47      8.10 o 
 -13   4   6       54.52       52.12      8.70 o 
 -12   4   6       20.09       40.39     10.95 o 
 -11   4   6        3.77        4.61      4.55 o 
 -10   4   6      106.21       93.60      6.91 o 
  -9   4   6      262.10      420.45     35.78 o 
  -7   4   6      211.09      209.97     11.21 o 
  -6   4   6       58.56       67.92      8.96 o 
  -5   4   6       78.31      118.40     23.33 o 
  -4   4   6       66.72       85.38     10.54 o 
  -3   4   6      188.34      183.33      6.10 o 
  -2   4   6       44.49       33.22      2.73 o 
  -1   4   6       25.64       28.16      2.70 o 
   0   4   6       45.70       41.85      3.04 o 
   1   4   6      223.23      224.17      7.76 o 
   2   4   6      134.85      135.79      5.75 o 
   3   4   6       74.27       59.97      4.12 o 
   4   4   6       73.39       77.37      4.67 o 
   5   4   6       49.78       47.75      4.77 o 
   6   4   6       96.39       85.38      6.10 o 
   7   4   6      285.57      264.09     14.46 o 
   8   4   6       87.02       92.10      6.72 o 
   9   4   6       46.03       53.91      5.70 o 
  10   4   6        2.25        6.27      4.81 o 
 -12   5   6       12.89        7.22      6.78 o 
 -11   5   6        1.57        5.62      5.46 o 
 -10   5   6       16.42       33.29      8.63 o 
  -9   5   6      589.34      619.39     37.82 o 
  -8   5   6      866.24      830.59     40.60 o 
  -7   5   6       18.55       28.11      9.57 o 
  -6   5   6        3.33       17.77      6.62 o 
  -5   5   6       89.48      116.89     12.83 o 
  -4   5   6        9.54        6.24      4.84 o 
  -3   5   6       94.51       99.90      5.16 o 
  -2   5   6       54.09       50.68      3.57 o 
  -1   5   6        0.63       -1.70      2.69 o 
   0   5   6      125.75      126.68      7.48 o 
   1   5   6      294.66      304.77     10.17 o 
   2   5   6       86.25       96.30      5.28 o 
   3   5   6       18.85       19.29      3.23 o 
   4   5   6       16.59       15.03      4.18 o 
   5   5   6      200.06      205.25      9.57 o 
   6   5   6      134.54      135.76      8.09 o 
   7   5   6      140.23      121.63      7.85 o 
   8   5   6       20.93       15.48      5.04 o 
   9   5   6       12.69       19.08      5.32 o 
  10   5   6        1.09       -1.66      8.20 o 
 -11   6   6       57.88       55.04     12.89 o 
 -10   6   6       26.72       42.82     18.58 o 
  -9   6   6       56.74       55.31      8.64 o 
  -8   6   6       54.00       64.14      8.02 o 
  -7   6   6      172.62      161.26     12.09 o 
  -6   6   6       78.03       77.97     13.12 o 
  -5   6   6       18.25       17.81      9.52 o 
  -4   6   6      130.81      131.02      6.94 o 
  -3   6   6        6.85        9.41      3.39 o 
  -2   6   6      154.92      157.73      6.85 o 
  -1   6   6       26.34       25.75      3.76 o 
   0   6   6      103.67      100.03      5.49 o 
   1   6   6      130.53      127.63      6.28 o 
   2   6   6       10.11       10.55      3.40 o 
   3   6   6       73.68       71.16      5.54 o 
   4   6   6       39.19       34.89      4.95 o 
   5   6   6       79.50       76.49      6.22 o 
   6   6   6      347.56      331.23     14.54 o 
   7   6   6       59.14       60.37      8.65 o 
   8   6   6       39.04       29.43      7.37 o 
   9   6   6        5.33        0.05      8.83 o 
  -9   7   6      237.80      207.17     14.69 o 
  -8   7   6        3.08        6.65      6.73 o 
  -7   7   6        0.32       -3.83     12.30 o 
  -6   7   6      189.69      198.73     24.54 o 
  -5   7   6      235.28      227.20     14.43 o 
  -4   7   6        8.80        5.17      5.84 o 
  -3   7   6       64.64       55.94      7.24 o 
  -2   7   6        4.37        2.38      5.41 o 
  -1   7   6       33.52       39.42      4.60 o 
   0   7   6      187.71      166.47      8.10 o 
   1   7   6       21.91       25.36      4.24 o 
   2   7   6        3.31        5.29      4.01 o 
   3   7   6       24.39       21.06      5.97 o 
   4   7   6       25.30       19.60      5.87 o 
   5   7   6       63.34       57.10      7.85 o 
   6   7   6      184.15      175.41     12.34 o 
   7   7   6      115.01       96.69     12.92 o 
  -7   8   6       15.10        8.77     10.61 o 
  -6   8   6       63.12       38.35      8.11 o 
  -5   8   6       36.06       41.23     15.31 o 
  -4   8   6        6.50       -3.20     12.33 o 
  -3   8   6       14.23        4.64      6.24 o 
  -2   8   6       39.71       32.27      4.93 o 
  -1   8   6      248.04      238.17     11.13 o 
   0   8   6       59.64       69.99      6.95 o 
   1   8   6        0.48        8.32      6.05 o 
   2   8   6        0.95        6.35     11.75 o 
   3   8   6       17.53       21.62      7.91 o 
   4   8   6      161.89      177.08     10.50 o 
   5   8   6      147.68      158.39     12.02 o 
  -2   9   6        4.66        4.45      6.95 o 
  -1   9   6        3.66        8.86      4.89 o 
   0   9   6       46.28       43.09      8.29 o 
 -14   0   7       25.73       30.54     14.52 o 
 -13   0   7        0.45       -0.65     11.59 o 
 -12   0   7       54.91       66.89     15.23 o 
 -11   0   7        0.73       -6.51      9.65 o 
 -10   0   7      265.73      228.66     24.53 o 
  -9   0   7        0.41       -1.31      3.34 o 
  -8   0   7      410.19      427.61     25.99 o 
  -7   0   7       19.57       21.08      4.36 o 
  -6   0   7     1387.53     1448.00     53.47 o 
  -5   0   7        0.83        2.57      2.15 o 
  -4   0   7        8.96        1.37      1.91 o 
  -3   0   7        2.66        2.03      1.83 o 
  -2   0   7       91.61       82.12      5.98 o 
  -1   0   7       26.58       24.14      3.02 o 
   0   0   7     2006.16     2085.73     76.19 o 
   1   0   7      430.52      394.98     15.37 o 
   2   0   7      841.71      888.68     33.38 o 
   3   0   7       78.92       70.24      5.14 o 
   4   0   7        0.33       -0.40      2.72 o 
   5   0   7      113.30      131.78      7.46 o 
   6   0   7       36.51       35.22      4.49 o 
   7   0   7       31.08       35.62      7.18 o 
   8   0   7        3.41        2.78      4.15 o 
   9   0   7       52.91       54.84     12.12 o 
  10   0   7        0.24       -6.50      6.51 o 
  11   0   7      161.02      162.33     13.50 o 
  12   0   7        0.02       -5.02      7.71 o 
 -14   1   7       33.88       27.72     10.23 o 
 -13   1   7       20.98       24.55      9.29 o 
 -12   1   7       45.03       52.61     10.03 o 
 -11   1   7       23.70       14.23      5.82 o 
 -10   1   7       13.51       21.04      5.58 o 
  -9   1   7      361.96      317.48     16.24 o 
  -8   1   7      395.26      373.53     20.30 o 
  -7   1   7      874.58      910.19     29.82 o 
  -6   1   7      270.07      288.48     10.39 o 
  -5   1   7       84.50       82.74      5.28 o 
  -4   1   7       69.36       60.44      3.52 o 
  -3   1   7      212.69      197.95      6.52 o 
  -2   1   7      338.86      316.55      8.77 o 
  -1   1   7      255.34      281.52      7.96 o 
   0   1   7      549.19      569.22     15.20 o 
   1   1   7     1539.60     1534.06     43.86 o 
   2   1   7      365.71      392.13     10.96 o 
   3   1   7      150.74      132.79      4.90 o 
   4   1   7       17.49       21.77      2.36 o 
   5   1   7      151.90      168.57      7.00 o 
   6   1   7       89.92       98.30      4.85 o 
   7   1   7      152.33      131.67      5.93 o 
   8   1   7       11.10       14.97      3.79 o 
   9   1   7        2.55        2.04      3.63 o 
  10   1   7       20.11       20.95      5.34 o 
  11   1   7       18.18       17.82      5.62 o 
 -14   2   7       29.10       26.91     10.30 o 
 -13   2   7       69.69       80.85     28.41 o 
 -12   2   7       16.20       27.98      6.62 o 
 -11   2   7      143.23      143.52      8.15 o 
 -10   2   7        1.67        1.11      3.64 o 
  -9   2   7       65.29       72.96      9.23 o 
  -8   2   7      490.81      524.97     22.25 o 
  -7   2   7        5.98        8.23      2.17 o 
  -6   2   7        0.32        1.44      1.96 o 
  -5   2   7      241.80      234.75      7.84 o 
  -4   2   7      966.72      974.21     28.18 o 
  -3   2   7      430.07      453.21     13.44 o 
  -2   2   7       78.95       78.90      3.24 o 
  -1   2   7       90.83       94.76      3.70 o 
   0   2   7      512.38      461.76     12.62 o 
   1   2   7      244.31      268.13      7.84 o 
   2   2   7      607.88      606.05     16.42 o 
   3   2   7       22.94       30.34      2.31 o 
   4   2   7       57.99       52.12      3.26 o 
   5   2   7      125.28      123.03      5.24 o 
   6   2   7      201.73      183.02      6.79 o 
   7   2   7      273.49      237.06     11.86 o 
   8   2   7       73.61       83.81      5.57 o 
   9   2   7       88.41       92.43      6.22 o 
  10   2   7       72.64       76.80      6.84 o 
  11   2   7       28.44       29.19      6.88 o 
 -13   3   7       84.45       89.60      9.40 o 
 -12   3   7       87.64      109.97     50.50 o 
 -11   3   7       52.51       55.50      8.45 o 
 -10   3   7       82.24       81.62      6.28 o 
  -9   3   7      861.51      828.83     44.86 o 
  -8   3   7       79.10       85.05      6.73 o 
  -7   3   7       19.26       18.34      3.78 o 
  -6   3   7        5.61        8.53      2.14 o 
  -5   3   7       17.94       21.21      4.25 o 
  -4   3   7     1263.39     1236.59     43.16 o 
  -3   3   7      140.16      137.54      5.39 o 
  -2   3   7      510.21      485.40     13.18 o 
  -1   3   7      194.35      174.69      6.43 o 
   0   3   7      868.71      854.72     31.33 o 
   1   3   7      386.57      368.80     11.28 o 
   2   3   7      337.50      358.34     10.32 o 
   3   3   7       19.68       14.05      4.59 o 
   4   3   7        2.27        2.15      2.15 o 
   5   3   7      229.83      225.41      7.58 o 
   6   3   7      136.03      134.68      6.68 o 
   7   3   7      198.60      193.18      8.25 o 
   8   3   7      341.39      310.29     13.89 o 
   9   3   7       82.36       97.96      8.14 o 
  10   3   7        0.05        1.16      5.41 o 
  11   3   7       33.39       30.35      6.62 o 
 -13   4   7       11.20       18.06      7.79 o 
 -12   4   7      118.72      146.17     25.26 o 
 -11   4   7       61.42       68.30     11.29 o 
 -10   4   7        1.12        0.14      4.15 o 
  -9   4   7      455.27      459.16     29.63 o 
  -8   4   7      371.06      348.89     17.59 o 
  -7   4   7       54.74      101.21     21.68 o 
  -6   4   7       62.34       76.27      5.45 o 
  -5   4   7      183.99      184.55      7.83 o 
  -4   4   7      147.66      152.33      6.18 o 
  -3   4   7       47.73       47.93      2.87 o 
  -2   4   7       56.68       54.37      3.30 o 
  -1   4   7       39.17       37.67      2.99 o 
   0   4   7      179.43      168.61      6.41 o 
   1   4   7       67.43       76.29      4.42 o 
   2   4   7      106.77      106.93      5.30 o 
   3   4   7        6.38        5.20      2.63 o 
   4   4   7       45.30       43.43      3.67 o 
   5   4   7      409.38      401.79     14.93 o 
   6   4   7        7.03        6.95      4.25 o 
   7   4   7       13.50       10.37      4.52 o 
   8   4   7      679.55      649.69     36.54 o 
   9   4   7       39.08       40.21      6.08 o 
  10   4   7       14.12       12.13      5.18 o 
 -12   5   7        4.64        0.47      7.49 o 
 -11   5   7       84.82       85.89     11.44 o 
 -10   5   7      165.47      150.95     13.42 o 
  -9   5   7       93.85       95.39     15.84 o 
  -8   5   7       12.37       18.94      9.50 o 
  -7   5   7      279.94      270.14     12.17 o 
  -6   5   7       92.24       79.00      7.97 o 
  -5   5   7      100.89      109.53      7.95 o 
  -4   5   7      504.50      487.79     16.64 o 
  -3   5   7        5.95        6.18      3.11 o 
  -2   5   7       35.69       28.81      3.19 o 
  -1   5   7       23.16       28.04      3.22 o 
   0   5   7      276.98      262.01      9.15 o 
   1   5   7        1.00       -1.52      2.96 o 
   2   5   7       34.54       33.36      4.55 o 
   3   5   7       13.91       10.44      3.12 o 
   4   5   7      147.44      154.86      8.23 o 
   5   5   7      149.76      142.73      8.11 o 
   6   5   7      119.47      121.33      7.64 o 
   7   5   7        7.71        1.42      4.64 o 
   8   5   7      145.30      144.15      8.80 o 
   9   5   7      110.60       99.44      7.66 o 
 -11   6   7      124.59      118.28     38.21 o 
 -10   6   7      172.34      220.70     15.66 o 
  -9   6   7       57.90       59.41     11.51 o 
  -8   6   7       25.60       18.04      6.54 o 
  -7   6   7       12.98       12.70      6.08 o 
  -6   6   7       28.80       29.94      7.25 o 
  -5   6   7       52.77       47.03      5.14 o 
  -4   6   7       14.62       16.49      3.22 o 
  -3   6   7       35.55       35.05      4.39 o 
  -2   6   7       10.78        8.31      3.40 o 
  -1   6   7        1.60       -4.60      3.07 o 
   0   6   7        9.69        8.29      3.36 o 
   1   6   7        7.83        5.16      3.32 o 
   2   6   7        3.31       -1.58      3.23 o 
   3   6   7       53.87       48.04      4.22 o 
   4   6   7       77.82       75.78      6.12 o 
   5   6   7        3.30        2.29      7.21 o 
   6   6   7      261.45      264.24     16.55 o 
   7   6   7       39.69       43.80      7.49 o 
   8   6   7       34.22       30.89      6.05 o 
  -9   7   7       67.43       68.06     21.68 o 
  -8   7   7        6.35       10.76      8.71 o 
  -7   7   7        5.33        1.30      7.08 o 
  -6   7   7      196.69      192.32     13.12 o 
  -5   7   7       14.47       16.27      6.13 o 
  -4   7   7       41.75       38.72      6.87 o 
  -3   7   7        2.88       -2.18      4.14 o 
  -2   7   7        5.04        4.73      4.36 o 
  -1   7   7       25.10       24.93      4.75 o 
   0   7   7       22.51       19.63      4.31 o 
   1   7   7        2.01       -3.81      3.66 o 
   2   7   7       25.72       23.54      4.83 o 
   3   7   7       28.62       28.18      5.71 o 
   4   7   7       15.11        7.51      7.36 o 
   5   7   7       72.23       63.56     10.35 o 
   6   7   7      106.98       96.67      7.79 o 
   7   7   7       74.87       67.60     11.57 o 
  -7   8   7        2.78        1.26      6.93 o 
  -6   8   7       12.61       16.13      7.29 o 
  -5   8   7       47.74       47.09     12.41 o 
  -4   8   7        4.27       -3.33      6.42 o 
  -3   8   7        5.64        6.16      6.30 o 
  -2   8   7        9.20       17.37      5.62 o 
  -1   8   7       15.00        9.90      6.16 o 
   0   8   7        4.05       -0.16      5.77 o 
   1   8   7        2.04       -0.22      5.73 o 
   2   8   7       29.81       23.09      8.40 o 
   3   8   7        0.38       -6.86     16.95 o 
   4   8   7       70.37       67.50     10.10 o 
 -14   0   8       98.48       86.48     18.11 o 
 -13   0   8       15.58       24.90     13.10 o 
 -12   0   8        6.63       11.36     11.28 o 
 -11   0   8        8.80       12.40     10.54 o 
 -10   0   8       66.79       65.67     13.09 o 
  -9   0   8        6.85        5.25      3.57 o 
  -8   0   8     1918.78     1858.21     72.03 o 
  -7   0   8        5.20        6.10      2.91 o 
  -6   0   8       21.94       24.02      2.97 o 
  -5   0   8        1.74        1.88      2.23 o 
  -4   0   8     1245.48     1321.53     48.32 o 
  -3   0   8      243.07      224.21      9.34 o 
  -2   0   8      145.50      198.45     18.28 o 
  -1   0   8       22.90       31.03      3.58 o 
   0   0   8     3801.17     4103.13    150.01 o 
   1   0   8      618.77      700.08     26.41 o 
   2   0   8     1186.91     1491.53     55.30 o 
   3   0   8       65.65       78.39      5.53 o 
   4   0   8        0.03       -2.67      2.96 o 
   5   0   8       67.96       67.86      5.25 o 
   6   0   8      425.67      356.01     15.32 o 
   7   0   8       58.03       47.33      5.26 o 
   8   0   8        1.13       -0.85      3.89 o 
   9   0   8       64.51       64.89      8.84 o 
  10   0   8        0.77       -2.75      6.91 o 
  11   0   8       76.48       78.90     13.89 o 
 -14   1   8       50.03       49.31     11.24 o 
 -13   1   8       17.78       36.28     14.05 o 
 -12   1   8       61.24       35.38      9.25 o 
 -11   1   8        7.43        8.70      7.72 o 
 -10   1   8      150.04      164.80     12.08 o 
  -9   1   8       37.79       37.90      6.08 o 
  -8   1   8      102.62      119.55     27.09 o 
  -7   1   8      167.40      154.76     36.62 o 
  -6   1   8       78.70       78.50      5.66 o 
  -5   1   8      311.19      332.46     11.55 o 
  -4   1   8      448.69      431.58     12.93 o 
  -3   1   8     2902.72     2905.42     74.73 o 
  -2   1   8       14.51        8.52      1.55 o 
  -1   1   8      201.24      229.55      6.81 o 
   0   1   8      293.01      293.13      8.39 o 
   1   1   8     1947.61     2230.86     63.51 o 
   2   1   8      415.08      481.95     13.31 o 
   3   1   8       43.39       47.54      2.83 o 
   4   1   8      182.59      195.10      6.62 o 
   5   1   8      119.61      111.69      5.09 o 
   6   1   8      308.31      269.92      8.77 o 
   7   1   8      130.03      119.08      5.55 o 
   8   1   8        5.05       -5.13      3.60 o 
   9   1   8        6.01        3.12      4.75 o 
  10   1   8       23.32       15.81      5.42 o 
  11   1   8       14.36        6.83      5.69 o 
 -14   2   8       22.56        7.22      9.52 o 
 -13   2   8       82.81       74.45     13.44 o 
 -12   2   8       98.68       96.35     11.79 o 
 -11   2   8       57.45       53.61      5.38 o 
 -10   2   8       48.62       47.78      4.79 o 
  -9   2   8      370.25      367.56     27.15 o 
  -8   2   8      273.40      306.21    127.24 o 
  -7   2   8       13.26       20.43      3.16 o 
  -6   2   8        0.32        0.08      2.11 o 
  -5   2   8       13.69       14.74      2.19 o 
  -4   2   8      295.31      289.53      9.28 o 
  -3   2   8      109.49       90.02      4.29 o 
  -2   2   8      103.84       95.89      3.73 o 
  -1   2   8     1231.02     1340.79     35.16 o 
   0   2   8       14.56       16.42      1.92 o 
   1   2   8      749.69      829.50     22.10 o 
   2   2   8      179.46      177.06      5.94 o 
   3   2   8       80.19       88.90      4.22 o 
   4   2   8      166.98      171.46      7.94 o 
   5   2   8      124.92      122.28      5.43 o 
   6   2   8       86.96       84.26      4.56 o 
   7   2   8      198.86      183.03      8.14 o 
   8   2   8        3.57        1.59      3.85 o 
   9   2   8       47.30       51.25      5.04 o 
  10   2   8       55.70       57.73      7.55 o 
  11   2   8        5.94       -1.35      5.49 o 
 -13   3   8       44.41       35.71      9.88 o 
 -12   3   8      203.41      207.63     19.74 o 
 -11   3   8      161.88      168.17     16.32 o 
 -10   3   8       11.18        8.72      4.19 o 
  -9   3   8      128.00      153.85     15.14 o 
  -8   3   8       20.74       15.97      6.33 o 
  -7   3   8        3.07        6.56      4.72 o 
  -6   3   8        2.51        4.02      2.28 o 
  -5   3   8      700.35      675.18     20.02 o 
  -4   3   8      104.85       94.69      4.68 o 
  -3   3   8      139.47      142.62      5.68 o 
  -2   3   8       59.32       60.82      3.19 o 
  -1   3   8      172.02      145.47      5.57 o 
   0   3   8       18.07       20.56      2.10 o 
   1   3   8       25.00       24.23      2.64 o 
   2   3   8      160.99      169.54      6.01 o 
   3   3   8      312.34      347.50     10.45 o 
   4   3   8       45.06       47.34      3.19 o 
   5   3   8      170.11      157.93      6.18 o 
   6   3   8        5.48        0.74      3.22 o 
   7   3   8       71.66       81.08      6.08 o 
   8   3   8       94.08       93.71      6.67 o 
   9   3   8        6.73        5.74      4.49 o 
  10   3   8       13.90       18.31      5.07 o 
 -13   4   8        3.73       17.34      7.52 o 
 -12   4   8      171.94      177.02     19.95 o 
 -11   4   8       56.04       64.65      7.21 o 
 -10   4   8        6.71        9.42      4.41 o 
  -9   4   8        0.84        3.93      4.04 o 
  -8   4   8       14.43       14.52      4.17 o 
  -7   4   8      133.11      276.09    149.55 o 
  -6   4   8       52.77       54.01      5.54 o 
  -5   4   8       56.59       58.19      4.16 o 
  -4   4   8       50.82       48.25      3.28 o 
  -3   4   8      108.94      102.45      4.35 o 
  -2   4   8      199.67      191.18      7.06 o 
  -1   4   8       98.49       88.99      4.61 o 
   0   4   8       72.98       66.64      3.96 o 
   1   4   8      202.64      176.21      6.77 o 
   2   4   8       46.27       45.76      3.53 o 
   3   4   8      280.41      293.77     11.58 o 
   4   4   8       41.10       40.11      3.76 o 
   5   4   8       72.46       72.22      5.58 o 
   6   4   8        3.00       -3.30      4.20 o 
   7   4   8       19.66       22.26      4.96 o 
   8   4   8      171.15      185.99     15.00 o 
   9   4   8        9.54        3.75      4.69 o 
  10   4   8       13.42       11.45      5.21 o 
 -12   5   8       36.00       34.77      5.82 o 
 -11   5   8       78.08       79.15      9.85 o 
 -10   5   8       81.87       84.88      6.68 o 
  -9   5   8       34.36       26.32      4.97 o 
  -8   5   8       80.85       75.46      6.05 o 
  -7   5   8       58.38       54.58      5.08 o 
  -6   5   8        1.69        1.36      4.29 o 
  -5   5   8        3.71        1.52      3.02 o 
  -4   5   8       14.62       14.02      3.34 o 
  -3   5   8       28.59       26.54      3.62 o 
  -2   5   8       22.64       22.57      3.18 o 
  -1   5   8      232.85      213.30      8.04 o 
   0   5   8       48.37       40.65      3.68 o 
   1   5   8       53.82       50.74      3.94 o 
   2   5   8       73.28       72.11      4.51 o 
   3   5   8       84.13       85.42      6.01 o 
   4   5   8       75.34       82.33      5.98 o 
   5   5   8       40.99       34.00      5.06 o 
   6   5   8        2.08       -0.10      4.65 o 
   7   5   8       57.13       55.79      6.06 o 
   8   5   8      144.44      173.26     13.07 o 
   9   5   8       68.41       63.52      6.87 o 
 -11   6   8        2.07       14.42      7.01 o 
 -10   6   8      247.80      263.16     17.84 o 
  -9   6   8       22.98       20.93      9.48 o 
  -8   6   8        0.64        7.42     12.25 o 
  -7   6   8       57.40       55.89      6.40 o 
  -6   6   8       96.57       87.35      7.43 o 
  -5   6   8       72.20       68.39      6.25 o 
  -4   6   8       14.07       12.95      3.59 o 
  -3   6   8       91.42       85.42      5.70 o 
  -2   6   8       26.38       23.70      3.81 o 
  -1   6   8       18.21       19.90      3.46 o 
   0   6   8       11.41        8.42      3.47 o 
   1   6   8        1.75       -4.89      3.26 o 
   2   6   8       64.04       63.11      4.60 o 
   3   6   8       70.78       72.25      6.00 o 
   4   6   8       74.05       66.65      6.03 o 
   5   6   8        4.41        0.35      5.73 o 
   6   6   8        9.92       -5.57      4.84 o 
   7   6   8       69.01       70.00      6.80 o 
   8   6   8       81.36       79.75      7.47 o 
  -9   7   8       17.86       15.60     14.82 o 
  -8   7   8       82.00       79.12      9.26 o 
  -7   7   8       28.04       31.50      7.31 o 
  -6   7   8        5.50        7.33      6.35 o 
  -5   7   8        3.91        9.77      9.56 o 
  -4   7   8       30.67       28.72      6.73 o 
  -3   7   8       23.76       18.39      4.66 o 
  -2   7   8       40.61       39.14      5.12 o 
  -1   7   8       12.95       13.19      4.51 o 
   0   7   8       82.55       83.82      5.40 o 
   1   7   8       12.86       11.52      3.95 o 
   2   7   8       26.84       24.99      6.99 o 
   3   7   8      112.60      108.51      9.36 o 
   4   7   8        9.93        6.53      6.78 o 
   5   7   8        0.11        3.87      6.27 o 
   6   7   8        2.05       -5.88      5.39 o 
  -7   8   8       74.21       64.64      9.40 o 
  -6   8   8       62.10       55.98     13.25 o 
  -5   8   8       59.25       55.96      8.58 o 
  -4   8   8       12.30        7.09      6.71 o 
  -3   8   8       21.98       19.91      6.88 o 
  -2   8   8       26.28       17.08      6.49 o 
  -1   8   8        1.11        1.40      4.89 o 
   0   8   8       50.04       44.49      5.94 o 
   1   8   8       16.98       10.40      6.72 o 
   2   8   8       18.26       20.07      8.15 o 
   3   8   8       27.27       20.38      6.61 o 
   4   8   8       20.50       19.86      6.86 o 
 -14   0   9       41.38       35.15     15.07 o 
 -13   0   9        3.37        3.35     12.05 o 
 -12   0   9        0.03        4.45     11.07 o 
 -11   0   9       41.57       31.68     12.06 o 
 -10   0   9      224.30      238.32     25.65 o 
  -9   0   9        0.09        1.89      4.44 o 
  -8   0   9     1013.67     1122.10     42.27 o 
  -7   0   9        3.26        0.23      2.97 o 
  -6   0   9      141.32      136.41      7.03 o 
  -5   0   9        4.40        4.92      2.39 o 
  -4   0   9      123.57      126.75      6.52 o 
  -3   0   9       64.60       58.90      4.26 o 
  -2   0   9     2304.72     2393.80     93.48 o 
  -1   0   9       64.78       78.62      5.96 o 
   0   0   9     1721.17     1871.39     69.01 o 
   1   0   9       14.67       19.14      3.11 o 
   2   0   9      119.01      116.70      6.58 o 
   3   0   9      515.64      539.42     21.20 o 
   4   0   9      321.00      316.28     13.62 o 
   5   0   9        9.52        8.08      4.09 o 
   6   0   9      405.14      437.88     18.28 o 
   7   0   9      296.56      259.88     12.46 o 
   8   0   9        0.19        1.00      2.82 o 
   9   0   9       21.67       25.77      7.51 o 
  10   0   9        0.00        2.58      7.36 o 
  11   0   9       19.07       10.99      8.34 o 
 -14   1   9       17.82       18.65     10.19 o 
 -13   1   9       56.76       74.67     11.55 o 
 -12   1   9       61.68       62.91     10.64 o 
 -11   1   9      222.94      188.08     20.21 o 
 -10   1   9      244.96      265.19     29.49 o 
  -9   1   9      533.84      566.67     34.51 o 
  -8   1   9      330.02      303.26     10.25 o 
  -7   1   9      659.97      686.70     20.45 o 
  -6   1   9      189.71      197.06      7.10 o 
  -5   1   9      316.09      311.36     10.98 o 
  -4   1   9      147.30      146.09      5.57 o 
  -3   1   9     1275.41     1269.61     33.10 o 
  -2   1   9      331.26      330.41      9.34 o 
  -1   1   9      531.56      538.54     14.57 o 
   0   1   9      276.19      293.63      8.52 o 
   1   1   9      385.04      363.97     11.26 o 
   2   1   9      321.67      342.96      9.95 o 
   3   1   9      395.01      414.28     11.90 o 
   4   1   9      198.19      183.37      6.56 o 
   5   1   9      137.43      134.83      5.88 o 
   6   1   9      535.30      531.73     17.17 o 
   7   1   9      165.79      145.15      6.36 o 
   8   1   9        2.00       -1.65      3.75 o 
   9   1   9        9.23        6.98      5.06 o 
  10   1   9        4.51       -3.13      5.13 o 
  11   1   9       21.92       14.67      6.01 o 
 -14   2   9        1.51       18.53     10.01 o 
 -13   2   9       16.31       16.05      9.11 o 
 -12   2   9        5.39        5.25      8.08 o 
 -11   2   9        1.55        4.21      6.45 o 
 -10   2   9        0.89        5.59      4.30 o 
  -9   2   9      218.44      368.14     19.42 o 
  -8   2   9     1174.76     1146.62     38.57 o 
  -7   2   9      342.90      315.66     10.41 o 
  -6   2   9       50.91       54.58      3.69 o 
  -5   2   9       10.04        9.03      2.24 o 
  -4   2   9       18.15       18.39      2.32 o 
  -3   2   9      923.17     1041.07     27.39 o 
  -2   2   9       80.55       79.58      3.58 o 
  -1   2   9     1990.75     2007.08     52.42 o 
   0   2   9      192.66      208.06      6.58 o 
   1   2   9      597.10      620.52     16.86 o 
   2   2   9     1552.01     1633.62     42.97 o 
   3   2   9       41.39       44.76      3.01 o 
   4   2   9        6.88        6.16      2.78 o 
   5   2   9      188.97      181.32      7.84 o 
   6   2   9      324.69      323.99     10.20 o 
   7   2   9       85.29       90.03      5.79 o 
   8   2   9       53.48       49.44      4.88 o 
   9   2   9       17.83       23.77      4.53 o 
  10   2   9        1.93       -7.77      5.18 o 
 -13   3   9       24.52       21.86      9.39 o 
 -12   3   9       58.00       95.33     10.42 o 
 -11   3   9       61.47       55.28      6.12 o 
 -10   3   9       31.50       34.09      4.72 o 
  -9   3   9      182.77      158.15     10.95 o 
  -8   3   9      194.49      214.38     20.97 o 
  -7   3   9      183.69      166.50      8.40 o 
  -6   3   9      177.62      170.92      6.77 o 
  -5   3   9       58.29       63.32      3.79 o 
  -4   3   9       30.25       35.53      2.87 o 
  -3   3   9      166.70      169.15      6.62 o 
  -2   3   9      873.38      907.51     24.10 o 
  -1   3   9      190.60      194.95      6.34 o 
   0   3   9       97.47      105.76      4.55 o 
   1   3   9      600.02      632.31     17.37 o 
   2   3   9      666.35      665.65     18.30 o 
   3   3   9      236.57      247.16      8.05 o 
   4   3   9       36.27       42.82      3.81 o 
   5   3   9       79.71       80.51      4.33 o 
   6   3   9       63.99       69.80      5.64 o 
   7   3   9      128.66      128.41      7.83 o 
   8   3   9       34.83       26.24      4.97 o 
   9   3   9       11.03        8.32      4.74 o 
  10   3   9       54.42       64.62      6.37 o 
 -13   4   9       62.31       70.92      9.12 o 
 -12   4   9       14.07       14.15      5.49 o 
 -11   4   9       36.54       39.52      5.28 o 
 -10   4   9       46.95       48.52      5.50 o 
  -9   4   9       16.49       32.89      6.50 o 
  -8   4   9        0.46        6.18      4.92 o 
  -7   4   9      755.09      714.15     24.93 o 
  -6   4   9      133.34      126.78      7.35 o 
  -5   4   9       64.64       61.42      3.97 o 
  -4   4   9       51.09       58.75      4.95 o 
  -3   4   9       10.75       13.16      4.21 o 
  -2   4   9      634.06      655.87     19.21 o 
  -1   4   9       10.68        7.07      2.74 o 
   0   4   9      112.34       97.30      5.04 o 
   1   4   9      618.27      610.85     21.75 o 
   2   4   9      128.98      148.42      6.61 o 
   3   4   9      642.39      640.98     19.21 o 
   4   4   9      133.32      123.93      6.04 o 
   5   4   9       38.68       37.54      4.88 o 
   6   4   9        4.84       -3.02      4.37 o 
   7   4   9      178.22      183.75     10.04 o 
   8   4   9       12.87       14.78      5.06 o 
   9   4   9       91.68       84.83      6.95 o 
 -12   5   9       49.48       61.67     13.99 o 
 -11   5   9      106.84       94.39     13.21 o 
 -10   5   9      122.45      114.06      7.77 o 
  -9   5   9        5.65        2.59      4.49 o 
  -8   5   9        3.48        7.77      6.28 o 
  -7   5   9        1.40        6.90      5.27 o 
  -6   5   9        6.95        2.78      4.36 o 
  -5   5   9       45.61       42.82      3.97 o 
  -4   5   9       13.53        9.02      3.32 o 
  -3   5   9      134.55      138.32      7.09 o 
  -2   5   9       93.41       94.83      5.28 o 
  -1   5   9        3.23        4.93      3.10 o 
   0   5   9      122.63      109.52      5.88 o 
   1   5   9      119.19      121.68      6.09 o 
   2   5   9      163.30      151.17      6.74 o 
   3   5   9      161.91      171.82      8.72 o 
   4   5   9       61.27       55.77      5.47 o 
   5   5   9      109.95      114.84      7.57 o 
   6   5   9        0.03       -6.87      4.58 o 
   7   5   9       49.17       51.31      6.11 o 
   8   5   9       54.02       57.77      6.55 o 
 -10   6   9       31.04       28.96      7.49 o 
  -9   6   9      139.44      126.42     11.40 o 
  -8   6   9      160.90      169.63     10.99 o 
  -7   6   9       18.62       22.31      6.10 o 
  -6   6   9       80.21       73.14     13.66 o 
  -5   6   9        2.01        5.87      4.55 o 
  -4   6   9       58.90       60.32      4.78 o 
  -3   6   9      231.09      215.84      9.15 o 
  -2   6   9        8.45        5.54      3.62 o 
  -1   6   9       12.01       12.32      3.81 o 
   0   6   9      266.35      251.85      9.36 o 
   1   6   9        8.63        5.27      3.98 o 
   2   6   9      174.22      178.27      7.86 o 
   3   6   9       47.05       41.88      5.37 o 
   4   6   9       32.79       27.73      5.17 o 
   5   6   9      203.19      207.39     10.26 o 
   6   6   9        7.53        5.80      5.20 o 
   7   6   9       29.28       29.41      6.02 o 
  -9   7   9        2.26        9.83      7.26 o 
  -8   7   9        7.34        3.10      6.88 o 
  -7   7   9        7.82       12.18      9.88 o 
  -6   7   9       11.79       17.30      6.59 o 
  -5   7   9       94.94       76.85      8.53 o 
  -4   7   9       27.12       28.62      9.74 o 
  -3   7   9       58.01       53.57      5.50 o 
  -2   7   9       44.97       37.88      5.12 o 
  -1   7   9       36.37       32.98      4.69 o 
   0   7   9       79.76       68.03      5.58 o 
   1   7   9        5.04       -1.30      4.13 o 
   2   7   9       55.08       52.07      5.94 o 
   3   7   9       58.96       54.42      6.04 o 
   4   7   9       49.44       43.43      6.03 o 
   5   7   9       48.98       42.48      6.35 o 
  -6   8   9       87.00       72.78      9.45 o 
  -5   8   9       35.68       26.73      7.60 o 
  -4   8   9       24.31       37.84      7.60 o 
  -3   8   9       16.79       13.28      6.55 o 
  -2   8   9       51.35       42.46      5.96 o 
  -1   8   9      115.68      121.48      8.78 o 
   0   8   9       14.53        6.81      5.17 o 
   1   8   9        8.29       -1.97      6.68 o 
   2   8   9       11.65        9.20      7.22 o 
   3   8   9       42.69       44.13      7.25 o 
 -14   0  10       44.36       62.88     16.19 o 
 -13   0  10        1.40        7.07     11.78 o 
 -12   0  10        0.10        0.75     11.26 o 
 -11   0  10        1.61        2.30     10.44 o 
  -9   0  10        5.16        0.33      4.73 o 
  -8   0  10      630.80      590.78     28.61 o 
  -7   0  10       10.08        7.23      3.33 o 
  -6   0  10      253.12      257.63     11.12 o 
  -5   0  10        6.76        5.24      2.72 o 
  -4   0  10      250.86      306.55     13.35 o 
  -3   0  10        1.01        3.05      2.45 o 
  -2   0  10      994.58      950.79     35.60 o 
  -1   0  10       74.29       85.72      8.51 o 
   0   0  10      130.21      145.56      7.33 o 
   1   0  10       23.30       17.86      3.21 o 
   2   0  10        9.17        7.55      3.35 o 
   3   0  10        3.39        8.71      5.59 o 
   4   0  10     1162.13     1254.57     47.23 o 
   5   0  10      614.72      617.95     24.58 o 
   6   0  10        0.60       -4.01      4.28 o 
   7   0  10      735.59      726.35     34.68 o 
   8   0  10        6.99        7.78      6.72 o 
   9   0  10        0.43       -5.26      6.76 o 
  10   0  10        1.01        1.52      7.56 o 
 -14   1  10       67.33       77.30     15.73 o 
 -13   1  10       24.30       39.06     10.15 o 
 -12   1  10       81.06       83.84     11.40 o 
 -11   1  10       24.71       20.31      8.43 o 
 -10   1  10      374.97      363.08     19.62 o 
  -9   1  10      595.33      602.08     21.47 o 
  -8   1  10        9.99        8.84      2.97 o 
  -7   1  10      164.50      169.70      7.57 o 
  -6   1  10       19.66       21.53      2.72 o 
  -5   1  10       37.66       36.00      3.11 o 
  -4   1  10      116.88      121.16      4.56 o 
  -3   1  10       21.92       30.68      2.19 o 
  -2   1  10      205.73      186.82      6.70 o 
  -1   1  10      311.30      308.45      8.95 o 
   0   1  10       14.05       15.69      2.07 o 
   1   1  10       42.90       42.01      2.98 o 
   2   1  10       42.21       36.97      3.50 o 
   3   1  10      402.66      416.09     12.02 o 
   4   1  10      725.26      740.49     20.35 o 
   5   1  10      508.84      556.07     15.84 o 
   6   1  10      416.11      411.06     12.40 o 
   7   1  10       92.23       82.16      6.91 o 
   8   1  10       39.65       46.74      4.74 o 
   9   1  10        3.56        0.04      4.95 o 
  10   1  10       14.90       11.07      5.56 o 
 -14   2  10       63.09       80.25     24.79 o 
 -13   2  10        1.58        7.84      8.92 o 
 -12   2  10       48.73       66.10     10.73 o 
 -11   2  10       13.89       11.70      5.89 o 
 -10   2  10      247.79      257.06     14.67 o 
  -9   2  10      809.77      828.46     32.98 o 
  -8   2  10      126.78      120.04      7.38 o 
  -7   2  10       62.73       58.00      3.74 o 
  -6   2  10       46.52       40.63      3.20 o 
  -5   2  10      341.40      356.28     11.37 o 
  -4   2  10       43.63       38.66      2.91 o 
  -3   2  10      486.30      519.57     14.20 o 
  -2   2  10      190.16      186.12      6.09 o 
  -1   2  10      173.75      176.37      5.94 o 
   0   2  10       55.14       53.39      3.03 o 
   1   2  10       23.08       28.65      2.85 o 
   2   2  10      268.57      243.01      7.81 o 
   3   2  10      466.53      492.98     14.02 o 
   4   2  10        8.93       14.74      3.60 o 
   5   2  10      403.11      441.20     16.45 o 
   6   2  10     1049.77     1020.64     31.43 o 
   7   2  10        8.39        7.60      3.90 o 
   8   2  10       67.44       68.66      5.47 o 
   9   2  10       53.93       63.19      5.57 o 
  10   2  10       11.01        7.83      6.71 o 
 -13   3  10       30.07       24.00     11.84 o 
 -12   3  10       63.43       53.19      6.52 o 
 -11   3  10      174.93      166.19      9.16 o 
 -10   3  10      200.87      179.74      9.34 o 
  -9   3  10        4.86        8.15      4.45 o 
  -8   3  10      385.56      427.72     16.18 o 
  -7   3  10        2.66        3.82      3.69 o 
  -6   3  10       29.85       32.18      3.11 o 
  -5   3  10       23.87       22.56      2.86 o 
  -4   3  10      688.95      709.69     21.12 o 
  -3   3  10      192.28      173.95      6.73 o 
  -2   3  10       77.59       61.96      3.48 o 
  -1   3  10       22.35       17.76      2.38 o 
   0   3  10       31.47       30.73      2.73 o 
   1   3  10      341.97      351.21     10.40 o 
   2   3  10      107.19       98.07      4.91 o 
   3   3  10      168.92      165.52      6.37 o 
   4   3  10      213.48      198.74      8.08 o 
   5   3  10      379.25      357.58     11.83 o 
   6   3  10      654.72      659.57     25.47 o 
   7   3  10      213.19      232.69     14.87 o 
   8   3  10        3.82        4.29      4.61 o 
   9   3  10       45.52       46.74      5.90 o 
 -12   4  10        1.14        7.78      4.73 o 
 -11   4  10      203.39      193.56     19.80 o 
 -10   4  10      175.07      163.91     12.86 o 
  -9   4  10      381.66      341.43     19.68 o 
  -8   4  10      300.15      279.93     11.91 o 
  -7   4  10      209.70      206.03     11.82 o 
  -6   4  10        5.34        6.30      2.75 o 
  -5   4  10        9.44        8.40      2.80 o 
  -4   4  10     1331.86     1312.43     38.07 o 
  -3   4  10       32.51       30.46      3.62 o 
  -2   4  10      120.70      108.67      5.33 o 
  -1   4  10        0.09       -2.80      2.73 o 
   0   4  10       27.93       27.89      3.32 o 
   1   4  10      630.29      631.10     18.90 o 
   2   4  10       89.20      104.21      9.86 o 
   3   4  10       39.65       36.87      3.76 o 
   4   4  10      415.86      413.19     15.44 o 
   5   4  10      268.65      257.92     16.67 o 
   6   4  10      159.77      167.87      9.08 o 
   7   4  10      161.47      172.38      9.39 o 
   8   4  10      135.43      157.36      9.12 o 
   9   4  10       50.63       51.86      6.44 o 
 -12   5  10        4.05        1.81      5.10 o 
 -11   5  10        9.69        9.56      5.52 o 
 -10   5  10        7.54        3.39      4.58 o 
  -9   5  10        3.31        5.11      5.06 o 
  -8   5  10      161.44      150.63     10.04 o 
  -7   5  10      239.82      258.87     12.96 o 
  -6   5  10       11.01        6.22      4.50 o 
  -5   5  10       21.59       22.10      3.52 o 
  -4   5  10      150.10      135.12      7.01 o 
  -3   5  10      444.48      440.18     15.41 o 
  -2   5  10      184.51      164.67      7.83 o 
  -1   5  10       26.49       23.58      3.36 o 
   0   5  10       69.61       71.14      4.46 o 
   1   5  10      310.08      304.19     10.49 o 
   2   5  10      312.05      318.92     10.90 o 
   3   5  10       18.09       13.63      3.71 o 
   4   5  10      123.90      135.31     11.31 o 
   5   5  10       76.07       74.40      6.33 o 
   6   5  10      105.40       97.05      7.14 o 
   7   5  10      262.10      291.68     17.68 o 
   8   5  10      127.33      136.26      9.25 o 
 -10   6  10        3.17       -2.84      6.60 o 
  -9   6  10       12.92        6.51      6.60 o 
  -8   6  10      133.15      129.41     12.04 o 
  -7   6  10      351.47      344.83     16.13 o 
  -6   6  10        1.39        4.38      6.63 o 
  -5   6  10      157.90      171.61     16.57 o 
  -4   6  10       89.55       80.14      5.73 o 
  -3   6  10      779.70      722.48     23.89 o 
  -2   6  10       58.36       48.01      4.72 o 
  -1   6  10       16.88       15.56      4.09 o 
   0   6  10       62.53       51.91      4.39 o 
   1   6  10        0.76       -0.24      3.54 o 
   2   6  10      660.00      658.09     20.12 o 
   3   6  10       93.01       89.15      6.66 o 
   4   6  10        7.33        2.53      7.76 o 
   5   6  10        3.34       -4.77      4.84 o 
   6   6  10       25.25       21.85      5.74 o 
   7   6  10      238.28      257.65     15.79 o 
  -8   7  10        6.71       14.71      7.37 o 
  -7   7  10      106.34       98.77     10.29 o 
  -6   7  10       34.87       29.01      6.93 o 
  -5   7  10       34.10       34.15      7.08 o 
  -4   7  10       11.65        9.17      6.14 o 
  -3   7  10       46.23       46.01      5.46 o 
  -2   7  10      111.40      102.81      8.87 o 
  -1   7  10       53.99       51.80      5.27 o 
   0   7  10       18.26        7.35      6.01 o 
   1   7  10       22.17       14.38      4.66 o 
   2   7  10      146.52      151.72      9.11 o 
   3   7  10      105.86      100.26      7.85 o 
   4   7  10        7.72        7.77      5.53 o 
   5   7  10       11.29        0.74      5.56 o 
  -6   8  10        4.17       11.99      8.64 o 
  -5   8  10        6.97        6.04      9.05 o 
  -4   8  10      146.96      150.74     14.73 o 
  -3   8  10       18.25       17.78      7.16 o 
  -2   8  10       19.36       23.71      5.69 o 
  -1   8  10      341.35      316.14     14.15 o 
   0   8  10       22.94       23.71      5.65 o 
   1   8  10       51.88       43.80      8.08 o 
   2   8  10       10.45        8.52      7.26 o 
 -14   0  11       20.20       41.50     15.75 o 
 -13   0  11        3.37        7.32     12.19 o 
 -12   0  11      124.49      124.10     20.69 o 
 -11   0  11        1.33        3.77     11.27 o 
 -10   0  11     2769.28     2849.33    208.31 o 
  -9   0  11        0.01       -7.07      4.78 o 
  -8   0  11      179.69      165.10     11.24 o 
  -7   0  11        1.65        0.14      3.37 o 
  -6   0  11      463.48      525.51     20.42 o 
  -5   0  11       48.01       50.40      4.12 o 
  -4   0  11       40.13       41.73      3.67 o 
  -3   0  11        8.46       13.57      3.87 o 
  -2   0  11      223.67      205.26      9.15 o 
  -1   0  11      199.32      187.72      8.69 o 
   0   0  11      520.26      572.36     22.21 o 
   1   0  11      147.51      143.42      7.75 o 
   2   0  11      128.23      133.30      7.80 o 
   3   0  11       45.89       99.37     17.25 o 
   4   0  11      510.90      544.90     22.00 o 
   5   0  11     1418.61     1370.79     51.80 o 
   6   0  11        9.92        9.55      8.83 o 
   7   0  11       21.32       27.11      5.14 o 
   8   0  11        8.15        0.79      6.80 o 
   9   0  11        5.78        5.07      7.15 o 
  10   0  11        8.84        8.69      8.24 o 
 -14   1  11       13.87       14.60     10.94 o 
 -13   1  11       57.36       68.72     11.32 o 
 -12   1  11        4.68        1.14      8.45 o 
 -11   1  11      146.80      143.15     18.05 o 
 -10   1  11       85.27       77.49      6.69 o 
  -9   1  11      509.58      517.47     22.19 o 
  -8   1  11        8.88        4.09      3.06 o 
  -7   1  11       19.21       20.67      3.05 o 
  -6   1  11       28.36       31.76      3.08 o 
  -5   1  11      331.04      375.10     13.25 o 
  -4   1  11       23.11       24.99      2.30 o 
  -3   1  11       23.64       26.24      2.26 o 
  -2   1  11        6.69        1.35      2.25 o 
  -1   1  11      374.51      378.04     10.84 o 
   0   1  11      424.31      438.31     12.36 o 
   1   1  11      155.02      146.30      7.21 o 
   2   1  11       13.44       11.04      2.71 o 
   3   1  11      434.42      438.93     12.77 o 
   4   1  11      785.02      780.34     21.43 o 
   5   1  11      514.97      519.12     15.02 o 
   6   1  11      112.27      114.05      5.86 o 
   7   1  11        7.70        9.35      3.91 o 
   8   1  11       38.84       44.87      4.83 o 
   9   1  11       20.64       23.13      5.63 o 
  10   1  11       42.34       61.91      7.12 o 
 -13   2  11       12.17       15.66      9.48 o 
 -12   2  11       34.16       35.00     15.39 o 
 -11   2  11      305.80      321.01     22.47 o 
 -10   2  11      295.63      294.95     22.88 o 
  -9   2  11      640.93      584.84     24.80 o 
  -8   2  11      185.49      157.26      8.34 o 
  -7   2  11      176.89      163.43      6.93 o 
  -6   2  11       26.55       29.79      3.13 o 
  -5   2  11      471.28      485.15     14.97 o 
  -4   2  11        6.13        9.72      2.58 o 
  -3   2  11       44.47       40.13      3.10 o 
  -2   2  11      312.07      306.47      9.14 o 
  -1   2  11      104.03      108.48      4.71 o 
   0   2  11      251.65      246.39      7.83 o 
   1   2  11      146.01      137.11      5.45 o 
   2   2  11       30.64       33.37      3.86 o 
   3   2  11      691.86      682.55     18.89 o 
   4   2  11      590.72      585.41     18.04 o 
   5   2  11       51.64       46.80      5.32 o 
   6   2  11      213.69      210.04     11.45 o 
   7   2  11      182.41      193.88      8.66 o 
   8   2  11        3.48       -4.22      4.04 o 
   9   2  11       40.42       42.95      5.87 o 
 -13   3  11        3.65        4.48      9.47 o 
 -12   3  11       13.57       10.07      5.15 o 
 -11   3  11        3.39        4.32      4.35 o 
 -10   3  11       43.64       38.50      5.02 o 
  -9   3  11      236.91      203.49     10.80 o 
  -8   3  11      393.27      405.67     15.38 o 
  -7   3  11       64.50       53.74      3.83 o 
  -6   3  11        1.14       -1.28      2.71 o 
  -5   3  11       64.82       61.75      4.00 o 
  -4   3  11      173.41      181.96      7.15 o 
  -3   3  11       33.06       35.48      2.69 o 
  -2   3  11      125.14      112.68      4.87 o 
  -1   3  11       13.72       11.01      2.47 o 
   0   3  11      124.85      116.34      5.23 o 
   1   3  11      165.90      163.21      6.27 o 
   2   3  11      218.02      189.00      7.64 o 
   3   3  11      429.47      443.38     14.02 o 
   4   3  11      178.09      176.68      8.14 o 
   5   3  11      168.44      169.71     10.66 o 
   6   3  11       42.51       39.38      5.88 o 
   7   3  11       75.77       78.54      6.45 o 
   8   3  11       39.25       33.22      5.47 o 
   9   3  11       14.94       29.18      5.68 o 
 -12   4  11       73.96       74.81     16.36 o 
 -11   4  11       24.45       20.00      5.00 o 
 -10   4  11       92.47       81.19      6.45 o 
  -9   4  11       47.13       45.16      9.95 o 
  -8   4  11        5.10       10.10      4.92 o 
  -7   4  11       50.59       41.31      4.69 o 
  -6   4  11      225.23      197.46      7.72 o 
  -5   4  11       25.50       23.23      3.11 o 
  -4   4  11      397.59      393.88     12.79 o 
  -3   4  11       60.95       51.12      4.31 o 
  -2   4  11       85.47       68.47      4.19 o 
  -1   4  11       32.60       32.34      3.47 o 
   0   4  11       75.17       81.68      4.77 o 
   1   4  11      312.95      285.59      9.93 o 
   2   4  11      144.26      135.18      6.47 o 
   3   4  11       60.23       61.18      5.28 o 
   4   4  11       29.47       26.79      4.95 o 
   5   4  11      194.36      211.28     10.99 o 
   6   4  11      109.50      136.82      8.35 o 
   7   4  11       14.97       10.79      5.06 o 
   8   4  11      206.95      245.67     11.72 o 
 -11   5  11        0.82        3.61      5.53 o 
 -10   5  11        9.55        8.42      5.44 o 
  -9   5  11       69.07       75.35      7.27 o 
  -8   5  11      121.13      118.72      9.17 o 
  -7   5  11       13.35       10.40      5.00 o 
  -6   5  11        7.89        3.09      4.68 o 
  -5   5  11       76.31       75.02      5.40 o 
  -4   5  11       54.63       57.29      4.61 o 
  -3   5  11       16.88       19.43      3.75 o 
  -2   5  11       16.18       15.36      3.77 o 
  -1   5  11       28.50       23.23      3.44 o 
   0   5  11      177.04      182.51      9.75 o 
   1   5  11      175.70      191.44     12.92 o 
   2   5  11       84.77       85.87      5.27 o 
   3   5  11        5.36        7.34      4.00 o 
   4   5  11       54.49       52.34      5.66 o 
   5   5  11       82.73       87.03      6.74 o 
   6   5  11      114.08      142.39      8.93 o 
   7   5  11       59.56       67.70      6.87 o 
 -10   6  11        6.67        3.48      7.16 o 
  -9   6  11       13.77        9.65      5.64 o 
  -8   6  11      119.25      125.67     11.65 o 
  -7   6  11      117.16      123.36      9.40 o 
  -6   6  11        2.82        3.36      4.92 o 
  -5   6  11      502.16      481.14     20.55 o 
  -4   6  11        0.75       -1.03      3.66 o 
  -3   6  11       29.19       30.66      4.38 o 
  -2   6  11       65.88       56.12      5.06 o 
  -1   6  11      140.27      134.99      7.64 o 
   0   6  11       57.62       52.69      5.12 o 
   1   6  11      110.26      114.25     14.59 o 
   2   6  11       11.94       10.57      4.03 o 
   3   6  11       90.15      100.34      7.28 o 
   4   6  11       48.05       46.19      5.80 o 
   5   6  11        5.68       -7.17      5.00 o 
   6   6  11       50.00       55.27     10.66 o 
  -8   7  11       49.51       39.97      7.99 o 
  -7   7  11        7.25       10.82      6.89 o 
  -6   7  11       38.90       43.00      7.49 o 
  -5   7  11       54.83       44.90      7.52 o 
  -4   7  11       33.92       26.79      6.88 o 
  -3   7  11       12.88        8.39      4.34 o 
  -2   7  11      101.54      102.50      7.04 o 
  -1   7  11      323.70      293.39     11.99 o 
   0   7  11       95.18       91.72      7.30 o 
   1   7  11        8.10       12.89      4.81 o 
   2   7  11       32.10       41.53      8.13 o 
   3   7  11      107.03      111.27      8.10 o 
   4   7  11       21.64       11.31      5.82 o 
  -5   8  11        1.23       -8.52      7.05 o 
  -4   8  11      365.81      355.94     19.83 o 
  -3   8  11      238.50      229.68     20.20 o 
  -2   8  11       90.61       89.79     11.17 o 
  -1   8  11       57.63       57.65      6.59 o 
   0   8  11       14.83       19.21      5.68 o 
   1   8  11       46.85       43.97      8.17 o 
 -14   0  12       40.06       38.88     15.54 o 
 -13   0  12        1.10        0.33     12.31 o 
 -12   0  12      182.52      183.68     24.18 o 
 -11   0  12        3.38        6.42     11.39 o 
 -10   0  12       24.17       32.04     12.41 o 
  -9   0  12        1.65       -6.75      5.04 o 
  -8   0  12      328.09      328.57     17.86 o 
  -7   0  12        1.30        0.23      4.62 o 
  -6   0  12      199.31      202.14     13.75 o 
  -5   0  12       26.61       22.16      3.60 o 
  -4   0  12      489.95      461.67     18.27 o 
  -3   0  12        6.16       11.49      3.97 o 
  -2   0  12        7.99        8.71      3.03 o 
  -1   0  12       25.06       25.26      3.59 o 
   0   0  12      327.56      307.86     13.14 o 
   1   0  12        0.50       -2.45      3.44 o 
   2   0  12      335.63      350.72     15.00 o 
   3   0  12      383.96      378.96     16.27 o 
   4   0  12        3.93       -4.42      7.66 o 
   5   0  12        6.27        3.45      5.78 o 
   6   0  12       19.54       18.68      5.03 o 
   7   0  12       41.50       50.37      6.04 o 
   8   0  12        4.79       -2.67      6.99 o 
   9   0  12       13.58       11.18      7.99 o 
 -14   1  12        3.84       11.31     10.13 o 
 -13   1  12       35.88       33.66     11.80 o 
 -12   1  12        8.37       15.32      8.70 o 
 -11   1  12       74.08       76.15     11.05 o 
 -10   1  12        1.78        0.05      4.72 o 
  -9   1  12       13.08       -0.34      4.49 o 
  -8   1  12       93.62       78.21      4.95 o 
  -7   1  12       12.84       10.40      3.14 o 
  -6   1  12       32.81       33.50      3.62 o 
  -5   1  12       93.59       79.98      4.43 o 
  -4   1  12       60.36       57.68      3.27 o 
  -3   1  12       63.70       65.23      3.60 o 
  -2   1  12       91.97       96.56      5.05 o 
  -1   1  12       59.23       63.76      3.38 o 
   0   1  12      179.53      192.44      6.63 o 
   1   1  12       20.46       15.47      2.65 o 
   2   1  12      327.74      319.14     10.69 o 
   3   1  12      227.38      245.36     12.17 o 
   4   1  12      148.91      168.08      8.71 o 
   5   1  12        0.51       -2.00      3.84 o 
   6   1  12      102.45      100.82      5.43 o 
   7   1  12        0.38       -5.27      4.10 o 
   8   1  12       32.41       40.55      4.99 o 
   9   1  12       20.06       20.27      5.90 o 
 -13   2  12      205.59      218.48     28.79 o 
 -12   2  12       13.02       14.26      8.67 o 
 -11   2  12      353.64      308.38     19.28 o 
 -10   2  12       91.01       78.42      7.17 o 
  -9   2  12      336.36      330.00     15.61 o 
  -8   2  12        8.43        1.62      3.02 o 
  -7   2  12      221.89      201.41      7.99 o 
  -6   2  12       11.03        7.64      2.93 o 
  -5   2  12       25.44       20.01      3.02 o 
  -4   2  12        2.69        2.29      2.67 o 
  -3   2  12      123.21      123.92      5.86 o 
  -2   2  12      485.14      494.12     13.90 o 
  -1   2  12       84.40       80.30      4.15 o 
   0   2  12      118.00      119.28      5.24 o 
   1   2  12        2.74        0.59      2.50 o 
   2   2  12      346.97      369.21     19.71 o 
   3   2  12       43.24       44.62      4.12 o 
   4   2  12      319.50      306.57      9.74 o 
   5   2  12       20.63       19.12      5.59 o 
   6   2  12       45.84       40.03      6.55 o 
   7   2  12        7.71       -0.58      4.49 o 
   8   2  12        8.71       16.39      5.96 o 
   9   2  12       34.10       41.42      6.96 o 
 -13   3  12       24.03       27.30     10.22 o 
 -12   3  12        1.26       -2.08      5.07 o 
 -11   3  12        0.74       -0.28      4.85 o 
 -10   3  12       38.26       33.83      4.94 o 
  -9   3  12        3.41        5.80      4.22 o 
  -8   3  12        6.03        2.44      3.98 o 
  -7   3  12       38.18       30.75      3.49 o 
  -6   3  12        8.71        5.65      3.01 o 
  -5   3  12        5.29        5.31      2.95 o 
  -4   3  12       17.49       12.98      3.02 o 
  -3   3  12      154.21      150.34      6.61 o 
  -2   3  12      116.53      123.39      8.81 o 
  -1   3  12      836.63      863.15     23.41 o 
   0   3  12      126.21      121.10      5.48 o 
   1   3  12       26.54       21.58      4.05 o 
   2   3  12      110.30      140.86     22.69 o 
   3   3  12      165.97      170.96     12.25 o 
   4   3  12      213.84      210.33      8.25 o 
   5   3  12       39.86       39.70      4.06 o 
   6   3  12      121.14      134.41      8.29 o 
   7   3  12        5.46        3.08      4.70 o 
   8   3  12        4.32        6.57      5.04 o 
 -12   4  12      213.06      202.40     15.70 o 
 -11   4  12        2.02        0.30      4.65 o 
 -10   4  12      103.59      120.59     11.43 o 
  -9   4  12      416.69      391.73     21.37 o 
  -8   4  12      311.61      287.77     15.94 o 
  -7   4  12        1.96        0.05      3.84 o 
  -6   4  12      134.44      119.75      6.02 o 
  -5   4  12       66.94       63.25      4.07 o 
  -4   4  12        9.60       10.33      3.52 o 
  -3   4  12      314.14      314.33     11.81 o 
  -2   4  12      119.00      131.71     13.39 o 
  -1   4  12      746.05      722.40     21.39 o 
   0   4  12       14.34       12.73      3.30 o 
   1   4  12      112.04      111.75      5.86 o 
   2   4  12       34.52       32.01      3.91 o 
   3   4  12      302.85      295.02     10.40 o 
   4   4  12      100.74      108.64      6.65 o 
   5   4  12       19.00       21.28      9.02 o 
   6   4  12       84.77       96.37      7.17 o 
   7   4  12       53.59       60.53      6.37 o 
   8   4  12       33.04       31.88      6.01 o 
 -11   5  12       20.14       16.02      6.10 o 
 -10   5  12        1.39        0.09      5.31 o 
  -9   5  12      230.44      239.62     19.57 o 
  -8   5  12        5.60       13.98      5.49 o 
  -7   5  12       14.57       11.70      5.12 o 
  -6   5  12       40.08       32.61      5.59 o 
  -5   5  12       25.24       21.77      3.92 o 
  -4   5  12       77.74       75.99      5.57 o 
  -3   5  12       70.96       64.51      5.46 o 
  -2   5  12      830.39      809.75     26.61 o 
  -1   5  12      221.16      215.08      9.49 o 
   0   5  12        6.91        9.00      3.49 o 
   1   5  12      153.82      157.34      8.56 o 
   2   5  12      172.66      169.46      7.55 o 
   3   5  12      259.33      245.35      9.43 o 
   4   5  12        6.20        5.01      7.05 o 
   5   5  12      101.17      108.00      8.73 o 
   6   5  12        4.00        6.21      5.57 o 
   7   5  12       42.64       51.10      6.55 o 
 -10   6  12        1.31       10.58      7.85 o 
  -9   6  12        4.39       18.88      7.50 o 
  -8   6  12       60.88       61.07      8.30 o 
  -7   6  12      136.36      108.72      8.97 o 
  -6   6  12       13.53       11.78      5.36 o 
  -5   6  12      291.75      293.69     14.35 o 
  -4   6  12       17.84       14.63      4.11 o 
  -3   6  12        0.19       -1.48      5.60 o 
  -2   6  12      385.83      369.69     13.90 o 
  -1   6  12       59.55       55.31      5.30 o 
   0   6  12       81.44       77.84      6.03 o 
   1   6  12      175.61      181.82      8.05 o 
   2   6  12      189.07      197.33      9.96 o 
   3   6  12      104.40       97.86      8.88 o 
   4   6  12        7.62        3.24      5.11 o 
   5   6  12       33.26       35.22      6.65 o 
  -8   7  12       30.61       31.82     11.20 o 
  -7   7  12        1.47       -6.38      6.74 o 
  -6   7  12       53.05       41.66      7.82 o 
  -5   7  12       13.67       12.36      6.80 o 
  -4   7  12       62.32       56.41      6.76 o 
  -3   7  12       71.13       57.06      5.57 o 
  -2   7  12      230.32      223.02     12.64 o 
  -1   7  12       40.75       35.29      5.28 o 
   0   7  12      305.36      323.88     15.99 o 
   1   7  12      147.54      154.28      8.74 o 
   2   7  12      125.37      122.41      9.52 o 
   3   7  12        1.81       -5.14      6.09 o 
  -3   8  12       91.31       89.72      9.76 o 
  -2   8  12       32.44       31.42      6.02 o 
  -1   8  12       61.62       60.02      6.78 o 
 -13   0  13        0.25        4.38     12.59 o 
 -12   0  13        0.18        2.00     12.28 o 
 -11   0  13        1.02        2.55     11.73 o 
 -10   0  13      183.26      186.28     24.25 o 
  -9   0  13        1.05       -3.83      5.19 o 
  -8   0  13      126.69      127.68      9.64 o 
  -7   0  13        6.25        4.72      5.19 o 
  -6   0  13        3.04       -4.02      4.38 o 
  -5   0  13      124.90      126.24      7.81 o 
  -4   0  13      149.91      130.87      7.64 o 
  -3   0  13       39.85       35.70      5.56 o 
  -2   0  13       48.47       42.01      4.18 o 
  -1   0  13      214.47      187.08      9.28 o 
   0   0  13     1608.40     1586.31     72.71 o 
   1   0  13      322.03      310.64     14.53 o 
   2   0  13       18.87       19.74      5.40 o 
   3   0  13        4.20       -0.30      6.48 o 
   4   0  13       49.53       33.94      5.21 o 
   5   0  13      303.98      298.08     13.90 o 
   6   0  13        0.68        0.68      4.79 o 
   7   0  13        0.43       -6.22      4.79 o 
   8   0  13        7.21        5.78      7.57 o 
   9   0  13        5.66        0.87      8.21 o 
 -13   1  13       27.72       28.63     10.07 o 
 -12   1  13       23.74       13.51      8.60 o 
 -11   1  13       37.99       34.89      9.98 o 
 -10   1  13        3.74       -5.89      4.68 o 
  -9   1  13       37.28       28.98      4.21 o 
  -8   1  13       15.51        4.68      3.69 o 
  -7   1  13       14.52        4.73      3.28 o 
  -6   1  13      239.36      250.78      9.02 o 
  -5   1  13      415.20      444.39     13.90 o 
  -4   1  13      411.39      428.90     12.35 o 
  -3   1  13       43.91       50.22      3.16 o 
  -2   1  13       93.53       78.67      4.35 o 
  -1   1  13      634.57      596.89     16.61 o 
   0   1  13      796.94      766.03     20.90 o 
   1   1  13      286.30      263.61      8.50 o 
   2   1  13       31.69       26.35      4.48 o 
   3   1  13       48.56       48.15      4.46 o 
   4   1  13      113.43       91.30      4.94 o 
   5   1  13       78.22       83.62      7.67 o 
   6   1  13        4.93        0.86      3.37 o 
   7   1  13       12.11        8.75      4.24 o 
   8   1  13       93.34      122.19      7.49 o 
   9   1  13       23.28       35.66      6.51 o 
 -13   2  13       39.68       37.29     10.56 o 
 -12   2  13        0.56        8.00      8.52 o 
 -11   2  13        7.70        6.46      5.04 o 
 -10   2  13        7.15       15.97      5.16 o 
  -9   2  13      202.08      196.03     11.32 o 
  -8   2  13       12.10        4.83      3.17 o 
  -7   2  13       68.35       60.85      4.31 o 
  -6   2  13      217.81      208.08      8.09 o 
  -5   2  13        0.78        1.92      3.29 o 
  -4   2  13      175.34      172.29      7.19 o 
  -3   2  13      173.55      175.45      7.22 o 
  -2   2  13      206.30      187.71     11.32 o 
  -1   2  13      779.01      744.56     20.41 o 
   0   2  13      330.22      327.09     10.04 o 
   1   2  13      105.19      105.70      5.30 o 
   2   2  13      175.84      179.15      7.25 o 
   3   2  13      113.34      107.42     10.83 o 
   4   2  13      249.62      215.73      7.75 o 
   5   2  13       25.85       28.32      3.64 o 
   6   2  13       10.36        3.49      4.42 o 
   7   2  13       27.36       28.84      6.13 o 
   8   2  13        5.96        6.01      6.20 o 
 -13   3  13       37.98       44.62     10.81 o 
 -12   3  13       72.74       61.37      7.05 o 
 -11   3  13       13.23       17.41      5.34 o 
 -10   3  13       31.57       31.46      5.17 o 
  -9   3  13      183.75      157.35      8.85 o 
  -8   3  13      263.35      232.92     10.61 o 
  -7   3  13      112.74      105.47      5.84 o 
  -6   3  13       30.34       24.87      3.47 o 
  -5   3  13      208.87      205.07      8.07 o 
  -4   3  13      400.74      401.49     13.15 o 
  -3   3  13      301.60      295.53     10.38 o 
  -2   3  13       77.24       67.53      4.10 o 
  -1   3  13      496.94      459.26     13.34 o 
   0   3  13      238.86      225.63      7.82 o 
   1   3  13       94.22       98.54      5.53 o 
   2   3  13      293.95      297.06     10.30 o 
   3   3  13       97.31      104.53     10.21 o 
   4   3  13       68.67       63.37      4.67 o 
   5   3  13        3.18       10.34      6.15 o 
   6   3  13       12.54        9.52      4.78 o 
   7   3  13       72.62       88.44      8.93 o 
   8   3  13       38.67       53.24      6.38 o 
 -12   4  13       49.78       38.86      9.76 o 
 -11   4  13        2.74       10.04      4.88 o 
 -10   4  13      299.30      303.67     17.92 o 
  -9   4  13       45.63       44.20      5.45 o 
  -8   4  13       29.58       25.77      4.79 o 
  -7   4  13       30.63       29.83      4.65 o 
  -6   4  13       17.58       13.47      3.27 o 
  -5   4  13       99.52       91.92      5.81 o 
  -4   4  13        1.47       -0.54      3.60 o 
  -3   4  13      210.19      201.19      8.83 o 
  -2   4  13       46.77       46.81      6.41 o 
  -1   4  13      356.80      346.40     11.40 o 
   0   4  13      137.95      130.97      6.35 o 
   1   4  13      293.44      287.16     10.12 o 
   2   4  13      141.22      172.92     19.85 o 
   3   4  13       79.36       87.93      5.51 o 
   4   4  13       33.30       38.00      4.39 o 
   5   4  13       39.66       48.85      6.84 o 
   6   4  13        3.33       -0.04      5.03 o 
   7   4  13        1.37       16.14      7.77 o 
 -11   5  13       22.09       13.03      6.28 o 
 -10   5  13        3.45        9.89      5.74 o 
  -9   5  13        2.44        8.96      5.58 o 
  -8   5  13      321.13      298.95     15.60 o 
  -7   5  13      113.96      107.24      8.59 o 
  -6   5  13       21.73       20.11      5.34 o 
  -5   5  13      102.97      104.04      6.40 o 
  -4   5  13       25.47       21.07      4.14 o 
  -3   5  13       44.19       34.02      4.55 o 
  -2   5  13       34.86       38.31      4.69 o 
  -1   5  13      303.53      297.00     11.87 o 
   0   5  13      280.41      284.52     10.46 o 
   1   5  13      120.43      131.70     12.15 o 
   2   5  13       65.68      107.22     53.98 o 
   3   5  13       64.43       59.91      4.99 o 
   4   5  13       38.86       46.25      9.73 o 
   5   5  13       92.88      100.91      7.70 o 
   6   5  13        2.58        4.89      5.53 o 
  -9   6  13      292.28      285.93     15.11 o 
  -8   6  13      103.15       91.49      8.17 o 
  -7   6  13       19.39       13.66      5.81 o 
  -6   6  13       67.36       59.90      6.79 o 
  -5   6  13        4.27        0.90      5.09 o 
  -4   6  13       24.82       16.90      4.36 o 
  -3   6  13       53.72       46.89      5.05 o 
  -2   6  13        6.80        5.54      4.34 o 
  -1   6  13      370.48      372.44     14.22 o 
   0   6  13      297.56      298.87     22.89 o 
   1   6  13       52.61       62.85      9.94 o 
   2   6  13       59.39       65.26      5.24 o 
   3   6  13       16.37        9.72      6.52 o 
   4   6  13        5.78        7.75      5.36 o 
   5   6  13       48.67       37.82      8.98 o 
  -7   7  13       24.14       16.89      7.39 o 
  -6   7  13       26.14       16.66      7.30 o 
  -5   7  13        2.51       -4.47      5.60 o 
  -4   7  13       28.10       26.48      6.26 o 
  -3   7  13      158.57      155.66      9.49 o 
  -2   7  13       74.49       65.57      6.62 o 
  -1   7  13       51.64       55.95      7.23 o 
   0   7  13      341.45      342.83     13.90 o 
   1   7  13      214.48      235.53     15.43 o 
   2   7  13       53.32       41.87     10.15 o 
 -13   0  14        2.76        2.14     13.20 o 
 -12   0  14      102.41       93.11     17.73 o 
 -11   0  14        3.25       -0.48     12.17 o 
 -10   0  14      196.47      218.23     26.15 o 
  -9   0  14        1.78       -1.63      5.47 o 
  -8   0  14      139.57      139.42     10.84 o 
  -7   0  14      147.83      158.94     11.59 o 
  -6   0  14      185.84      169.22      9.33 o 
  -5   0  14      304.40      314.64     13.93 o 
  -4   0  14      952.30      953.17     36.15 o 
  -3   0  14       84.85       73.94      5.75 o 
  -2   0  14      224.83      209.92     10.14 o 
  -1   0  14      632.27      589.97     23.28 o 
   0   0  14      340.50      340.66     18.12 o 
   1   0  14        0.68       -5.64      4.96 o 
   2   0  14       60.17       44.73      5.18 o 
   3   0  14      515.86      489.98     20.20 o 
   4   0  14       39.41      123.20     16.26 o 
   5   0  14       22.90       23.00      5.26 o 
   6   0  14        0.73       -5.16      4.86 o 
   7   0  14       20.47       17.31      5.64 o 
   8   0  14       10.84       15.21      8.42 o 
 -13   1  14       45.71       30.13     10.19 o 
 -12   1  14        2.74        0.77      8.54 o 
 -11   1  14        2.55        4.36      8.31 o 
 -10   1  14       12.99        8.42      5.31 o 
  -9   1  14       15.36        8.59      4.02 o 
  -8   1  14      145.11      137.91      7.60 o 
  -7   1  14      731.12      741.89     22.41 o 
  -6   1  14      942.20      988.51     29.14 o 
  -5   1  14      791.56      819.23     27.31 o 
  -4   1  14      131.64      136.76      5.72 o 
  -3   1  14      330.70      309.94      9.53 o 
  -2   1  14      161.53      125.74      8.12 o 
  -1   1  14      720.64      700.70     19.34 o 
   0   1  14      344.84      339.58     10.36 o 
   1   1  14        0.94       -4.03      2.69 o 
   2   1  14      140.11      132.95      6.62 o 
   3   1  14      138.54      141.95      6.80 o 
   4   1  14      120.25      120.41      6.00 o 
   5   1  14       20.29       15.62      3.59 o 
   6   1  14        0.17       -1.15      3.67 o 
   7   1  14        5.22        5.98      5.41 o 
   8   1  14       54.72       69.78      6.11 o 
 -13   2  14       26.85       26.77     10.22 o 
 -12   2  14        9.87       16.61      9.12 o 
 -11   2  14      186.27      192.95     11.87 o 
 -10   2  14       20.81       17.86      5.43 o 
  -9   2  14       35.49       33.51      5.75 o 
  -8   2  14        6.71        0.68      3.04 o 
  -7   2  14       16.35        9.52      3.40 o 
  -6   2  14      455.87      463.11     14.85 o 
  -5   2  14      594.45      578.34     17.95 o 
  -4   2  14       25.88       29.96      3.58 o 
  -3   2  14      262.24      263.01      9.51 o 
  -2   2  14      202.41      193.13      7.06 o 
  -1   2  14      106.68      116.81      6.09 o 
   0   2  14      618.49      620.94     17.40 o 
   1   2  14       18.89       19.51      3.08 o 
   2   2  14      106.10       96.20      5.30 o 
   3   2  14       81.69      110.71     12.44 o 
   4   2  14      126.27      126.20      6.04 o 
   5   2  14       97.50       83.62      5.07 o 
   6   2  14        9.89        9.69      4.65 o 
   7   2  14        2.12        4.38      5.71 o 
   8   2  14       19.59       20.21      6.56 o 
 -12   3  14       42.88       38.77      8.91 o 
 -11   3  14       36.86       47.69      6.50 o 
 -10   3  14        3.74       -0.09      5.00 o 
  -9   3  14      219.86      195.64      9.98 o 
  -8   3  14       10.12        6.67      4.30 o 
  -7   3  14      117.34      127.38      6.57 o 
  -6   3  14      551.68      551.55     17.27 o 
  -5   3  14      235.15      243.55      9.14 o 
  -4   3  14       92.87       80.74      4.83 o 
  -3   3  14       63.23       63.50      4.32 o 
  -2   3  14       41.74       42.24      3.42 o 
  -1   3  14       83.13       84.10      4.49 o 
   0   3  14      221.21      212.15      8.11 o 
   1   3  14      139.96      140.87     10.33 o 
   2   3  14       34.87       35.82      3.93 o 
   3   3  14      161.95      170.44      7.46 o 
   4   3  14      112.63      109.17      6.13 o 
   5   3  14       47.92       50.12      5.59 o 
   6   3  14        2.70        7.79      5.49 o 
   7   3  14        8.73        9.00      5.18 o 
 -12   4  14        1.13       -1.51      5.71 o 
 -11   4  14       11.52       11.28      5.64 o 
 -10   4  14       94.42      102.74      7.44 o 
  -9   4  14       32.37       33.53      5.15 o 
  -8   4  14       74.69       65.43      5.85 o 
  -7   4  14      355.20      345.33     15.77 o 
  -6   4  14       73.71       65.71      5.00 o 
  -5   4  14       68.05       68.62      5.08 o 
  -4   4  14      158.20      141.21      7.50 o 
  -3   4  14       13.41        9.84      3.81 o 
  -2   4  14       44.72       40.02      4.53 o 
  -1   4  14      245.39      251.08     10.29 o 
   0   4  14       58.64       68.75      9.41 o 
   1   4  14      114.35      131.52      9.72 o 
   2   4  14       66.73       71.53      5.01 o 
   3   4  14       46.11       42.79      4.50 o 
   4   4  14      103.84      118.35      6.58 o 
   5   4  14       24.26       20.71      5.28 o 
   6   4  14        9.77        0.67      5.21 o 
 -10   5  14       19.23       17.26      6.10 o 
  -9   5  14        6.29        7.46      5.86 o 
  -8   5  14      124.02      130.95     12.43 o 
  -7   5  14       22.40       23.97      5.74 o 
  -6   5  14       36.57       30.26      5.79 o 
  -5   5  14      149.87      152.40     13.22 o 
  -4   5  14      221.74      206.19      9.37 o 
  -3   5  14        0.88        4.09      4.15 o 
  -2   5  14      285.44      277.44     11.34 o 
  -1   5  14      245.93      236.41     11.90 o 
   0   5  14       48.78       47.64      5.21 o 
   1   5  14       55.37       47.21      4.63 o 
   2   5  14       85.11       89.95      5.73 o 
   3   5  14        0.67       -0.17      4.35 o 
   4   5  14       76.92       98.82     13.51 o 
   5   5  14       82.50       79.65      9.24 o 
  -9   6  14       66.43       66.97     12.63 o 
  -8   6  14      128.80      122.45      9.83 o 
  -7   6  14       21.86       22.07      6.07 o 
  -6   6  14       23.92       20.20      5.88 o 
  -5   6  14       33.77       25.88      5.99 o 
  -4   6  14       45.03       51.47      5.95 o 
  -3   6  14       47.02       45.22      5.24 o 
  -2   6  14      395.47      404.86     15.25 o 
  -1   6  14       40.87       35.73      5.59 o 
   0   6  14       57.72       51.39      5.56 o 
   1   6  14       13.59        9.24      4.75 o 
   2   6  14       13.92        3.93      4.32 o 
   3   6  14       50.70       46.16      6.21 o 
   4   6  14        0.09       -1.07      8.04 o 
  -6   7  14       22.22       14.53      6.26 o 
  -5   7  14       12.34        8.54      6.03 o 
  -4   7  14      136.40      119.29      9.35 o 
  -3   7  14       85.33       85.33      6.52 o 
  -2   7  14      262.59      237.23     14.57 o 
  -1   7  14       52.77       56.82      6.52 o 
   0   7  14       40.79       36.18      6.78 o 
   1   7  14       15.99        8.40      5.23 o 
 -13   0  15        0.23       -8.77     13.23 o 
 -12   0  15       13.02        5.94     12.92 o 
 -11   0  15        1.38        8.38     12.75 o 
 -10   0  15        0.79        3.69      5.95 o 
  -9   0  15        2.29       -4.03      5.65 o 
  -8   0  15        8.04       14.31      5.87 o 
  -7   0  15      203.57      197.68     13.07 o 
  -6   0  15     1164.94     1146.77     53.47 o 
  -5   0  15        2.72        4.43      4.05 o 
  -4   0  15      275.78      275.00     12.51 o 
  -3   0  15        4.76        7.18      3.93 o 
  -2   0  15       21.83       32.32      4.51 o 
  -1   0  15        8.20       13.75      4.15 o 
   0   0  15       11.59        2.49      4.86 o 
   1   0  15        1.43        1.81      7.56 o 
   2   0  15      161.12      232.93     15.89 o 
   3   0  15       16.04       10.40      4.71 o 
   4   0  15        6.89        4.01      4.66 o 
   5   0  15       44.33       43.41      5.99 o 
   6   0  15        0.23       -1.36      5.12 o 
   7   0  15        1.40       -5.69      5.34 o 
 -13   1  15        4.27        2.79      9.37 o 
 -12   1  15       41.57       39.32     10.56 o 
 -11   1  15        2.25        9.81      8.95 o 
 -10   1  15       11.40        0.43      5.34 o 
  -9   1  15        5.96        5.59      4.09 o 
  -8   1  15      261.34      266.12     11.13 o 
  -7   1  15      577.46      642.69     22.12 o 
  -6   1  15      510.10      515.23     16.29 o 
  -5   1  15       96.48       92.33      5.51 o 
  -4   1  15       51.57       58.70      3.68 o 
  -3   1  15       23.00       24.70      3.10 o 
  -2   1  15      251.99      252.34      8.33 o 
  -1   1  15      154.87      144.47      6.65 o 
   0   1  15       16.79       14.53      3.02 o 
   1   1  15       61.21       51.27      3.72 o 
   2   1  15      226.53      226.59      7.99 o 
   3   1  15        1.74       10.24      3.50 o 
   4   1  15       21.51       21.37      3.86 o 
   5   1  15       16.41        8.58      3.59 o 
   6   1  15        8.00        2.28      3.86 o 
   7   1  15       15.82       17.10      5.50 o 
 -13   2  15        1.54        7.42      9.80 o 
 -12   2  15       30.28       27.54      9.68 o 
 -11   2  15       56.14       59.24      7.01 o 
 -10   2  15        2.20        3.05      5.20 o 
  -9   2  15       19.84       16.58      6.21 o 
  -8   2  15      158.29      153.47      8.11 o 
  -7   2  15      317.06      307.35     10.88 o 
  -6   2  15      165.60      163.18      7.33 o 
  -5   2  15      286.67      298.17     10.63 o 
  -4   2  15      154.94      154.55      6.95 o 
  -3   2  15       74.85       94.70      7.77 o 
  -2   2  15      511.55      523.22     14.99 o 
  -1   2  15      314.24      298.34      9.56 o 
   0   2  15      147.58      136.83      6.79 o 
   1   2  15       90.15       81.80      4.72 o 
   2   2  15       49.82       51.73      4.19 o 
   3   2  15        4.39        9.46      4.91 o 
   4   2  15        1.32        9.58      3.98 o 
   5   2  15       10.93        5.75      3.79 o 
   6   2  15        4.83       -1.26      4.65 o 
   7   2  15        8.99       11.34      5.13 o 
 -12   3  15       14.81       12.25      6.38 o 
 -11   3  15       13.96       12.59      5.63 o 
 -10   3  15        2.84       -0.67      5.16 o 
  -9   3  15      274.06      311.61     13.40 o 
  -8   3  15       62.22       64.16      5.81 o 
  -7   3  15      380.20      356.49     12.23 o 
  -6   3  15      343.13      365.73     12.43 o 
  -5   3  15      103.06       94.71      6.29 o 
  -4   3  15      300.08      327.82     11.35 o 
  -3   3  15      472.99      469.65     15.09 o 
  -2   3  15      547.02      526.68     16.62 o 
  -1   3  15      103.44       95.41      5.45 o 
   0   3  15      378.56      372.23     12.24 o 
   1   3  15       73.24       64.20      4.58 o 
   2   3  15        8.67       15.89      4.81 o 
   3   3  15       10.74       19.50      7.57 o 
   4   3  15        3.36        7.95      3.87 o 
   5   3  15        3.79       -1.54      4.65 o 
   6   3  15       30.93       34.89      5.68 o 
 -11   4  15        5.79        9.25      5.58 o 
 -10   4  15       33.64       29.84      5.35 o 
  -9   4  15       49.39       41.43      6.36 o 
  -8   4  15       50.99       36.55      5.99 o 
  -7   4  15       99.60       94.55      7.78 o 
  -6   4  15       30.14       29.42      4.34 o 
  -5   4  15      234.97      247.63     10.38 o 
  -4   4  15       76.31       82.44      8.37 o 
  -3   4  15      954.24      957.34     31.15 o 
  -2   4  15       42.14       37.37      4.65 o 
  -1   4  15       30.22       23.26      4.34 o 
   0   4  15      217.23      220.12      8.66 o 
   1   4  15      106.65      108.60      6.18 o 
   2   4  15       46.38       50.21      4.64 o 
   3   4  15       18.67       32.27      9.37 o 
   4   4  15       17.40       11.95      5.32 o 
   5   4  15       31.21       27.50      6.50 o 
   6   4  15        7.07        2.00      5.32 o 
 -10   5  15      292.67      296.63     20.65 o 
  -9   5  15        2.51        5.88      5.89 o 
  -8   5  15      257.34      264.59     14.71 o 
  -7   5  15      185.67      177.73     11.01 o 
  -6   5  15       12.92        5.60      5.23 o 
  -5   5  15       29.87       34.05      4.70 o 
  -4   5  15      138.68      143.19      9.55 o 
  -3   5  15      404.05      394.83     14.75 o 
  -2   5  15       43.18       47.78      5.13 o 
  -1   5  15       20.00       13.65      4.76 o 
   0   5  15      130.26      123.34      7.54 o 
   1   5  15       91.00      103.06      6.16 o 
   2   5  15       40.02       34.20      4.60 o 
   3   5  15       75.11       88.15      9.02 o 
   4   5  15       10.23       14.64      8.55 o 
  -8   6  15       37.89       36.25      6.85 o 
  -7   6  15        3.03       -0.69      5.74 o 
  -6   6  15       16.23       14.65      5.89 o 
  -5   6  15       16.09       13.79      6.59 o 
  -4   6  15      298.12      294.05     14.81 o 
  -3   6  15       29.92       25.07      4.94 o 
  -2   6  15       73.06       69.97      6.22 o 
  -1   6  15        7.22       -3.74      4.50 o 
   0   6  15        1.53       -6.65      4.44 o 
   1   6  15       86.05       84.51      6.72 o 
   2   6  15        1.39       -6.92      4.79 o 
   3   6  15       50.68       42.30      8.19 o 
  -5   7  15       18.59       10.00      6.22 o 
  -4   7  15        6.97        8.42      6.20 o 
  -3   7  15       63.34       64.10      6.23 o 
  -2   7  15       60.35       47.93      5.91 o 
  -1   7  15       25.30       17.31      9.37 o 
 -13   0  16        0.72       16.78     14.80 o 
 -12   0  16       71.65       87.09     18.15 o 
 -11   0  16        0.54       16.11     13.27 o 
 -10   0  16       81.91       98.00      9.81 o 
  -9   0  16        0.01        0.31      5.88 o 
  -8   0  16      119.81      131.51     10.89 o 
  -7   0  16      189.31      159.90     11.69 o 
  -6   0  16       28.67       13.64      6.94 o 
  -5   0  16      132.48      115.63      7.58 o 
  -4   0  16        7.91       -2.47      3.86 o 
  -3   0  16       54.25       84.27     24.28 o 
  -2   0  16     1692.40     1674.18     62.72 o 
  -1   0  16      363.95      338.69     14.79 o 
   0   0  16      213.63      183.67      9.69 o 
   1   0  16       34.28       28.78      5.80 o 
   2   0  16        0.40       -3.03      6.84 o 
   3   0  16        0.45       -3.17      4.51 o 
   4   0  16        3.96        7.62      4.98 o 
   5   0  16       13.78       16.72      5.44 o 
   6   0  16        3.44       -3.09      5.42 o 
   7   0  16       11.02        4.74      6.02 o 
 -12   1  16        4.49        7.75      9.57 o 
 -11   1  16      107.88      147.11     16.30 o 
 -10   1  16        1.49        0.09      5.31 o 
  -9   1  16       53.87       61.98      5.38 o 
  -8   1  16      155.59      166.77      8.60 o 
  -7   1  16      605.09      626.08     21.83 o 
  -6   1  16       39.49       26.91      3.78 o 
  -5   1  16      359.94      336.78     11.44 o 
  -4   1  16        7.40        3.12      4.51 o 
  -3   1  16      330.42      313.05     11.46 o 
  -2   1  16      577.55      551.41     15.72 o 
  -1   1  16      537.86      495.61     15.77 o 
   0   1  16      111.51      100.03      5.04 o 
   1   1  16      161.89      163.91      6.59 o 
   2   1  16        3.81        0.79      3.04 o 
   3   1  16        9.15        8.91      3.27 o 
   4   1  16       32.63       42.96      4.45 o 
   5   1  16        3.65        3.10      4.84 o 
   6   1  16        4.28        1.55      5.56 o 
   7   1  16        4.07       -2.45      8.42 o 
 -12   2  16      107.71      132.85     25.46 o 
 -11   2  16       15.79       16.88      5.83 o 
 -10   2  16        3.55        0.15      5.30 o 
  -9   2  16        1.47       -1.24      5.21 o 
  -8   2  16       82.43       80.06      5.96 o 
  -7   2  16      120.57      123.91      6.64 o 
  -6   2  16      163.27      153.15      7.22 o 
  -5   2  16      102.05       91.03      5.37 o 
  -4   2  16      125.12      116.86      6.14 o 
  -3   2  16      205.68      183.59      7.83 o 
  -2   2  16       95.60       96.21      5.96 o 
  -1   2  16      356.37      349.79     10.83 o 
   0   2  16        3.15       -4.55      3.76 o 
   1   2  16      132.03      132.23      6.00 o 
   2   2  16       32.93       22.53      3.47 o 
   3   2  16        8.01        2.06      4.21 o 
   4   2  16        5.82        6.19      3.75 o 
   5   2  16       45.81       55.87      4.88 o 
   6   2  16        6.11        3.30      4.96 o 
 -12   3  16      145.87      199.28     13.15 o 
 -11   3  16        3.70        7.84      5.62 o 
 -10   3  16       26.21       23.71      5.95 o 
  -9   3  16       42.71       48.26      6.60 o 
  -8   3  16      421.69      464.35     17.85 o 
  -7   3  16       36.39       33.26      4.75 o 
  -6   3  16       66.77       65.49      4.73 o 
  -5   3  16      110.10      102.71      6.02 o 
  -4   3  16      134.70      121.02      6.43 o 
  -3   3  16       19.71       13.68      4.04 o 
  -2   3  16       75.92       70.53      5.33 o 
  -1   3  16       19.54       19.47      3.68 o 
   0   3  16      114.99      107.34      5.91 o 
   1   3  16      145.04      147.93      6.80 o 
   2   3  16       24.28       19.58      3.92 o 
   3   3  16       33.71       38.06      4.35 o 
   4   3  16        3.68       -3.55      3.82 o 
   5   3  16       16.66       20.00      5.83 o 
   6   3  16       13.46        7.08      5.23 o 
 -11   4  16       18.65       28.75      7.62 o 
 -10   4  16        5.52        0.49      6.48 o 
  -9   4  16       33.23       41.20      8.00 o 
  -8   4  16       47.76       51.22      6.62 o 
  -7   4  16        5.27        3.95      5.25 o 
  -6   4  16       15.73       11.12      4.15 o 
  -5   4  16       98.60       93.25      6.31 o 
  -4   4  16       84.13       83.94      5.98 o 
  -3   4  16       45.46       39.48      4.84 o 
  -2   4  16       37.51       33.15      4.80 o 
  -1   4  16       87.51       90.04      6.23 o 
   0   4  16       15.62       10.80      4.29 o 
   1   4  16        5.92        4.91      3.79 o 
   2   4  16       14.38       10.25      3.97 o 
   3   4  16       17.59       12.28      4.16 o 
   4   4  16        4.50        1.96      5.43 o 
   5   4  16       17.20       10.02      5.45 o 
  -9   5  16      100.51      110.64     14.85 o 
  -8   5  16        0.10       -4.07      6.41 o 
  -7   5  16        4.79        3.14      5.42 o 
  -6   5  16       13.10        6.34      5.50 o 
  -5   5  16       50.33       47.66      5.17 o 
  -4   5  16       82.02       89.76      6.48 o 
  -3   5  16       29.34       22.82      4.75 o 
  -2   5  16       61.73       61.39      5.65 o 
  -1   5  16      237.68      243.04     10.68 o 
   0   5  16       17.21       17.67      4.84 o 
   1   5  16        7.06       -1.18      4.54 o 
   2   5  16        3.04        3.94      4.14 o 
   3   5  16        7.73       -0.26      7.43 o 
  -7   6  16        2.05       -0.63      5.96 o 
  -6   6  16        8.62        6.89      9.78 o 
  -5   6  16       88.80       98.56      8.60 o 
  -4   6  16       93.09       92.80      8.16 o 
  -3   6  16       80.86       70.34      6.17 o 
  -2   6  16        3.01       -1.90      4.61 o 
  -1   6  16       55.84       50.45      5.77 o 
   0   6  16      130.61      126.23      8.14 o 
   1   6  16       15.24        2.61      6.34 o 
 -12   0  17       66.41       86.88     18.67 o 
 -11   0  17        5.08        7.03     13.09 o 
 -10   0  17       22.84       18.81      6.74 o 
  -9   0  17        0.72       -6.44      7.14 o 
  -8   0  17       61.42       57.34      7.55 o 
  -7   0  17       19.22       12.58      5.94 o 
  -6   0  17       11.53        7.41      5.55 o 
  -5   0  17        0.00        3.77      5.24 o 
  -4   0  17       34.38       38.18      6.29 o 
  -3   0  17      244.58      238.81     11.49 o 
  -2   0  17        2.87        6.48      4.11 o 
  -1   0  17       98.55       89.98      6.60 o 
   0   0  17       90.01       73.76      6.15 o 
   1   0  17       28.90       15.13      5.64 o 
   2   0  17        6.47        3.41      7.37 o 
   3   0  17      122.10      152.12     10.61 o 
   4   0  17        1.88        1.73      5.02 o 
   5   0  17        0.89       -4.27      5.28 o 
   6   0  17        1.28       -5.71      5.61 o 
 -12   1  17       16.81       26.39     10.35 o 
 -11   1  17      109.45      129.38     15.10 o 
 -10   1  17       46.84       41.47      6.82 o 
  -9   1  17        9.35        2.43      4.34 o 
  -8   1  17        5.60       11.14      4.33 o 
  -7   1  17      113.81      109.84      7.25 o 
  -6   1  17       22.16       13.99      3.62 o 
  -5   1  17        3.17       -2.56      3.22 o 
  -4   1  17       17.26       17.87      4.02 o 
  -3   1  17      281.42      273.55      9.01 o 
  -2   1  17      145.55      155.75      6.36 o 
  -1   1  17      113.34      104.12      5.67 o 
   0   1  17      108.18       94.21      5.57 o 
   1   1  17        8.06        1.73      3.10 o 
   2   1  17       10.35        9.94      3.30 o 
   3   1  17       27.80       33.06      3.84 o 
   4   1  17       19.76       28.93      4.81 o 
   5   1  17        8.12       -0.90      4.72 o 
   6   1  17        1.15       -0.73      6.22 o 
 -12   2  17        2.14        9.96      9.65 o 
 -11   2  17       53.10       58.15      7.36 o 
 -10   2  17       13.75        8.16      5.73 o 
  -9   2  17        4.06        3.74      5.45 o 
  -8   2  17       61.82       70.53      5.69 o 
  -7   2  17      163.72      166.55      7.61 o 
  -6   2  17       78.10       78.99      5.08 o 
  -5   2  17       10.02        7.01      3.51 o 
  -4   2  17       11.55       10.54      3.63 o 
  -3   2  17      254.91      255.10     11.30 o 
  -2   2  17      483.60      508.21     16.29 o 
  -1   2  17       79.21       75.77      4.44 o 
   0   2  17       90.35       83.18      4.87 o 
   1   2  17        2.68       -1.00      3.14 o 
   2   2  17       11.48       14.65      3.73 o 
   3   2  17       41.09       44.87      4.50 o 
   4   2  17        8.73        5.75      3.99 o 
   5   2  17        9.19        3.81      4.28 o 
 -11   3  17       53.12       60.18      7.40 o 
 -10   3  17        0.11        5.19      5.74 o 
  -9   3  17       18.96       30.64      6.11 o 
  -8   3  17      133.81      142.08      8.80 o 
  -7   3  17        9.56       12.22      3.82 o 
  -6   3  17       94.99       91.06      5.85 o 
  -5   3  17        7.22        5.50      3.65 o 
  -4   3  17       19.46        9.16      4.11 o 
  -3   3  17       34.56       34.93      4.61 o 
  -2   3  17      589.32      570.51     19.58 o 
  -1   3  17       92.56      100.78      6.53 o 
   0   3  17       75.09       80.29      5.27 o 
   1   3  17        6.75        1.74      3.62 o 
   2   3  17        4.95        3.43      3.70 o 
   3   3  17        3.23       -2.56      3.79 o 
   4   3  17        2.31        0.42      4.03 o 
   5   3  17       19.13       13.78      5.40 o 
 -10   4  17       20.00       17.50      7.43 o 
  -9   4  17      119.89      111.05     10.48 o 
  -8   4  17       52.67       47.62      6.76 o 
  -7   4  17        9.89       14.77      5.69 o 
  -6   4  17       86.14       89.47      6.23 o 
  -5   4  17        5.93        4.75      4.20 o 
  -4   4  17       20.71       19.92      4.45 o 
  -3   4  17       11.99        9.78      4.38 o 
  -2   4  17      282.84      288.03     11.75 o 
  -1   4  17      157.89      165.04      8.49 o 
   0   4  17       71.25       72.17      6.19 o 
   1   4  17       14.81        7.86      3.97 o 
   2   4  17       18.16        9.47      4.13 o 
   3   4  17        1.34       -3.96      4.02 o 
   4   4  17        1.80       -1.74      5.17 o 
  -9   5  17      127.10      127.97     13.49 o 
  -8   5  17       38.15       16.61      9.50 o 
  -7   5  17        0.21       -3.12      5.64 o 
  -6   5  17       83.07       73.30      7.38 o 
  -5   5  17       13.28       13.00      4.53 o 
  -4   5  17       26.61       36.40      5.12 o 
  -3   5  17       51.14       57.80      5.71 o 
  -2   5  17       52.03       55.69      5.88 o 
  -1   5  17      121.06      123.32      7.81 o 
   0   5  17       35.62       27.73      7.35 o 
   1   5  17        8.89        2.60      5.29 o 
   2   5  17       21.63       15.55      7.28 o 
  -6   6  17       10.51        7.14      6.22 o 
  -5   6  17       13.12       11.39      6.26 o 
  -4   6  17        6.31       -3.94      4.78 o 
  -3   6  17       56.19       55.45      5.99 o 
  -2   6  17        1.78       -7.04      4.79 o 
  -1   6  17        5.98        4.02      7.23 o 
   0   6  17       28.22       15.79      7.64 o 
 -12   0  18       29.01       44.92     16.12 o 
 -11   0  18        5.74       20.56     14.23 o 
 -10   0  18       12.54       17.65      6.93 o 
  -9   0  18        2.08        1.44      9.72 o 
  -8   0  18      380.66      400.07     21.70 o 
  -7   0  18        3.53        5.49      5.96 o 
  -6   0  18       39.72       37.75      6.58 o 
  -5   0  18       17.18       16.20      5.86 o 
  -4   0  18       22.11       18.23      5.85 o 
  -3   0  18       84.07       91.95      6.96 o 
  -2   0  18       40.24       27.87      4.75 o 
  -1   0  18       20.83       17.68      4.55 o 
   0   0  18        0.23       -1.92      4.20 o 
   1   0  18       72.99      100.75      8.48 o 
   2   0  18        0.17        2.28      5.53 o 
   3   0  18        2.44        1.91     10.22 o 
   4   0  18        7.46        3.09      5.40 o 
   5   0  18        0.00       -4.85      8.95 o 
 -12   1  18        9.08       10.49     10.32 o 
 -11   1  18       41.28       47.17     11.04 o 
 -10   1  18       12.31       12.87      6.04 o 
  -9   1  18       83.96       95.24      6.91 o 
  -8   1  18       44.19       45.00      5.24 o 
  -7   1  18       26.36       28.63      4.67 o 
  -6   1  18        8.79       11.82      4.13 o 
  -5   1  18       23.56       24.68      3.80 o 
  -4   1  18       22.20       21.51      3.76 o 
  -3   1  18       47.42       42.01      3.52 o 
  -2   1  18       20.55       14.94      3.14 o 
  -1   1  18       23.48       20.38      3.27 o 
   0   1  18        4.82        1.60      3.40 o 
   1   1  18       18.52       27.36      4.28 o 
   2   1  18        6.13        2.25      3.37 o 
   3   1  18       25.62       45.38      4.68 o 
   4   1  18       60.33       79.86      6.67 o 
   5   1  18       15.00       15.10      5.89 o 
 -11   2  18        1.24        1.72      6.13 o 
 -10   2  18       22.09       24.75      6.37 o 
  -9   2  18      125.22      133.09     13.56 o 
  -8   2  18        7.70       16.22      4.55 o 
  -7   2  18       30.43       35.04      4.85 o 
  -6   2  18       34.01       32.18      4.24 o 
  -5   2  18       29.04       33.49      4.08 o 
  -4   2  18       12.50       16.10      3.77 o 
  -3   2  18       17.32       13.05      3.66 o 
  -2   2  18       29.25       24.87      3.88 o 
  -1   2  18       24.22       20.94      3.82 o 
   0   2  18        7.37        2.12      3.47 o 
   1   2  18       20.10        9.77      3.75 o 
   2   2  18       35.05       52.46      4.66 o 
   3   2  18       14.41       16.85      4.19 o 
   4   2  18        6.67        1.60      4.08 o 
   5   2  18       13.31       12.22      6.19 o 
 -11   3  18        4.02        1.14      6.07 o 
 -10   3  18       47.52       50.41      7.17 o 
  -9   3  18      139.33      143.73     10.66 o 
  -8   3  18       34.33       52.66      6.77 o 
  -7   3  18        9.55        4.86      3.83 o 
  -6   3  18       34.15       38.40      4.89 o 
  -5   3  18       32.58       34.15      4.70 o 
  -4   3  18        2.59       -3.37      4.01 o 
  -3   3  18       13.27       13.36      4.25 o 
  -2   3  18       28.27       30.71      4.63 o 
  -1   3  18       42.52       39.92      4.91 o 
   0   3  18        5.05        2.15      3.78 o 
   1   3  18        0.07       -3.55      3.65 o 
   2   3  18       27.32       35.24      4.49 o 
   3   3  18       45.75       55.30      5.14 o 
   4   3  18        9.24        9.28      4.44 o 
  -9   4  18       21.61       25.82     15.12 o 
  -8   4  18       36.53       34.09      6.45 o 
  -7   4  18      142.49      141.08      9.99 o 
  -6   4  18       14.22       15.70      4.56 o 
  -5   4  18        9.96       12.41      4.48 o 
  -4   4  18       26.35       17.11      4.64 o 
  -3   4  18        8.53        6.36      4.44 o 
  -2   4  18       66.50       73.71      6.00 o 
  -1   4  18       52.99       48.54      5.33 o 
   0   4  18        1.95       -4.31      5.41 o 
   1   4  18       11.36       15.37      4.75 o 
   2   4  18       35.26       37.39      4.88 o 
   3   4  18        3.18       -0.03      4.73 o 
  -8   5  18       13.02       10.96      6.49 o 
  -7   5  18       14.18       16.48      6.44 o 
  -6   5  18       60.06       53.25      7.12 o 
  -5   5  18        6.31        3.77      4.63 o 
  -4   5  18       21.03       19.98      5.46 o 
  -3   5  18       21.62       14.65      4.98 o 
  -2   5  18       37.12       29.12      6.77 o 
  -1   5  18      105.35      124.12      8.92 o 
   0   5  18        4.66       -4.89      6.52 o 
   1   5  18       28.85       39.57      6.79 o 
 -11   0  19        0.01        4.46     14.12 o 
 -10   0  19       15.56       18.48      7.30 o 
  -9   0  19        1.23        4.01      6.50 o 
  -8   0  19       36.40       29.06      7.03 o 
  -7   0  19        0.44        3.83      5.97 o 
  -6   0  19      108.90      125.32     10.78 o 
  -5   0  19       36.29       41.70      6.89 o 
  -4   0  19       14.48       18.47      5.98 o 
  -3   0  19        4.02       -3.08      4.22 o 
  -2   0  19       17.36       19.55      4.76 o 
  -1   0  19        0.02       -6.21      4.14 o 
   0   0  19        3.72       -0.37      4.60 o 
   1   0  19        7.26        6.65      4.65 o 
   2   0  19       23.68       41.45      6.58 o 
   3   0  19        6.78        5.64     10.59 o 
   4   0  19        2.50       -7.23     10.09 o 
 -11   1  19        0.04       -7.67      9.49 o 
 -10   1  19        3.06       15.29      6.28 o 
  -9   1  19        1.16       11.81      4.71 o 
  -8   1  19       12.33        7.82      4.51 o 
  -7   1  19        5.58        8.61      4.31 o 
  -6   1  19       33.08       35.65      4.85 o 
  -5   1  19       28.53       29.93      4.08 o 
  -4   1  19        3.24        0.07      3.55 o 
  -3   1  19       28.84       33.19      4.38 o 
  -2   1  19       32.51       36.00      3.61 o 
  -1   1  19        5.18        4.56      3.15 o 
   0   1  19        2.86       -0.94      4.22 o 
   1   1  19        4.42        2.68      4.11 o 
   2   1  19       82.30      118.86      6.09 o 
   3   1  19       52.48       68.88      4.89 o 
   4   1  19       24.65       35.98      6.16 o 
 -11   2  19        6.06        5.22      6.50 o 
 -10   2  19        2.52        6.87      6.22 o 
  -9   2  19        8.71        9.30      6.07 o 
  -8   2  19       92.73       87.23      6.63 o 
  -7   2  19        9.20       11.41      4.43 o 
  -6   2  19       27.50       31.09      4.27 o 
  -5   2  19       17.57       21.71      4.07 o 
  -4   2  19       13.59       18.22      3.92 o 
  -3   2  19       16.57       18.63      3.87 o 
  -2   2  19        6.23        6.51      3.70 o 
  -1   2  19       19.69       15.58      3.90 o 
   0   2  19       15.93       16.62      3.94 o 
   1   2  19        6.53        3.84      4.04 o 
   2   2  19        8.66       19.27      4.25 o 
   3   2  19       22.54       34.59      4.73 o 
   4   2  19        6.96        9.78      5.31 o 
 -10   3  19       13.69       22.16      7.13 o 
  -9   3  19        1.73       -1.11      5.91 o 
  -8   3  19       23.74       38.26      6.54 o 
  -7   3  19        8.72        8.64      4.43 o 
  -6   3  19       11.79       13.95      4.54 o 
  -5   3  19       12.48        8.69      4.49 o 
  -4   3  19       23.22       24.50      4.65 o 
  -3   3  19        3.73        4.53      4.22 o 
  -2   3  19       14.29        9.10      4.85 o 
  -1   3  19       13.65       15.06      4.48 o 
   0   3  19        9.67        6.77      4.43 o 
   1   3  19        1.08       -5.74      3.83 o 
   2   3  19        3.89        4.90      4.13 o 
   3   3  19       72.41       85.00      5.97 o 
  -9   4  19       18.48       18.52     10.49 o 
  -8   4  19       16.01       18.42      6.62 o 
  -7   4  19       46.96       39.36      8.89 o 
  -6   4  19       10.95       13.44      4.72 o 
  -5   4  19        9.26        7.81      5.23 o 
  -4   4  19       12.89       10.33      4.61 o 
  -3   4  19       14.27       11.83      4.75 o 
  -2   4  19       17.58       16.30      4.89 o 
  -1   4  19       35.76       32.55      5.13 o 
   0   4  19        2.91       -4.61      4.83 o 
   1   4  19        3.08       -3.09      4.66 o 
   2   4  19        4.59        3.21      6.48 o 
  -6   5  19       35.87       34.08      6.84 o 
  -5   5  19       40.57       46.21      5.80 o 
  -4   5  19       34.08       32.56      5.58 o 
  -3   5  19       15.30       10.10      5.07 o 
  -2   5  19       21.31       17.31      5.31 o 
  -1   5  19       11.38       -3.23      7.06 o 
 -10   0  20       27.54       29.95      7.89 o 
  -9   0  20       54.62       63.92      8.61 o 
  -8   0  20        0.00        4.91      6.69 o 
  -7   0  20       59.25       70.38      8.34 o 
  -6   0  20       13.32       14.20      6.44 o 
  -5   0  20        0.46        0.06      5.80 o 
  -4   0  20        0.16       -1.63      5.61 o 
  -3   0  20        0.79       -1.02      4.39 o 
  -2   0  20        0.69       -3.63      4.39 o 
  -1   0  20        7.24        4.88      4.60 o 
   0   0  20        0.83        4.99      5.15 o 
   1   0  20        1.06       11.00      5.03 o 
   2   0  20        7.74       11.33      6.19 o 
   3   0  20        0.53        9.24      5.82 o 
 -10   1  20       60.67       83.70      8.58 o 
  -9   1  20       76.76      103.76      7.53 o 
  -8   1  20        6.04        9.29      4.70 o 
  -7   1  20       65.92       67.77      5.85 o 
  -6   1  20       28.53       40.04      5.11 o 
  -5   1  20        1.10        0.49      4.14 o 
  -4   1  20        7.80       10.30      3.76 o 
  -3   1  20        7.64        3.68      3.63 o 
  -2   1  20        3.31       -2.42      3.52 o 
  -1   1  20        6.40        4.83      3.29 o 
   0   1  20       19.38       17.05      5.33 o 
   1   1  20       14.70       11.05      4.10 o 
   2   1  20       54.72       70.19      5.79 o 
   3   1  20        3.50        1.53      4.15 o 
 -10   2  20       25.88       42.01      7.48 o 
  -9   2  20       48.43       59.11      7.55 o 
  -8   2  20       35.83       45.87      5.56 o 
  -7   2  20       35.34       39.74      5.28 o 
  -6   2  20       40.30       48.33      5.36 o 
  -5   2  20        6.60       11.73      4.04 o 
  -4   2  20       36.01       44.53      4.57 o 
  -3   2  20        7.20        5.88      3.81 o 
  -2   2  20        5.33       -0.40      4.08 o 
  -1   2  20        0.14       -6.04      4.02 o 
   0   2  20        2.64       -3.21      6.25 o 
   1   2  20       21.86       24.24      5.35 o 
   2   2  20        4.70        4.37      4.25 o 
  -9   3  20       25.48       23.34      7.88 o 
  -8   3  20       36.67       38.28      8.07 o 
  -7   3  20       18.56       17.48      5.47 o 
  -6   3  20       31.24       36.60      5.20 o 
  -5   3  20       49.82       58.81      5.61 o 
  -4   3  20       68.03       75.82      6.05 o 
  -3   3  20        4.93        2.32      4.33 o 
  -2   3  20       11.72       10.12      4.44 o 
  -1   3  20        6.75       -0.61      6.42 o 
   0   3  20       57.71       61.55      6.09 o 
   1   3  20       57.55       79.46      6.31 o 
  -7   4  20       40.33       39.29      6.87 o 
  -6   4  20       10.57       15.75      5.02 o 
  -5   4  20       93.43      108.50      7.45 o 
  -4   4  20       38.99       46.63      5.65 o 
  -3   4  20       25.92       25.79      5.21 o 
  -2   4  20        3.24       -0.19      5.02 o 
  -1   4  20        9.41        8.66      4.88 o 
   0   4  20       23.19       23.98      5.34 o 
  -9   0  21        0.19       12.34      7.38 o 
  -8   0  21       15.38       24.72      7.33 o 
  -7   0  21       11.45       16.79      6.86 o 
  -6   0  21       26.02       29.24      7.05 o 
  -5   0  21        0.64       15.65      6.43 o 
  -4   0  21       64.70       92.29      9.42 o 
  -3   0  21       26.03       38.58      7.22 o 
  -2   0  21        0.00       -5.99      4.67 o 
  -1   0  21       15.10       20.24      9.20 o 
   0   0  21       17.41       18.11      9.29 o 
   1   0  21       11.59       15.50      6.61 o 
   2   0  21        3.53        3.03      9.02 o 
  -9   1  21       39.48       47.03      5.97 o 
  -8   1  21        0.61       -0.02      4.80 o 
  -7   1  21        4.32        4.70      4.63 o 
  -6   1  21       31.63       43.75      5.40 o 
  -5   1  21        4.26       19.01      4.68 o 
  -4   1  21       69.54      110.34      7.37 o 
  -3   1  21        7.23        3.40      3.82 o 
  -2   1  21        0.64       -5.46      3.64 o 
  -1   1  21        5.08        3.54      4.87 o 
   0   1  21       37.71       35.39      5.75 o 
   1   1  21        2.67        5.14      6.16 o 
   2   1  21        1.18        3.17      4.85 o 
  -9   2  21       74.46      107.04     10.90 o 
  -8   2  21        0.00        3.86      4.90 o 
  -7   2  21        0.51        5.74      4.76 o 
  -6   2  21       21.70       30.22      5.14 o 
  -5   2  21       35.62       43.09      4.78 o 
  -4   2  21       58.98       70.81      5.35 o 
  -3   2  21        3.74       -3.44      4.13 o 
  -2   2  21        0.27       -3.69      4.20 o 
  -1   2  21        8.17       -0.39      4.43 o 
   0   2  21       24.25       38.12      5.26 o 
   1   2  21        2.87        1.83      4.61 o 
  -8   3  21        1.23       -0.40      7.26 o 
  -7   3  21        9.68        6.65      5.61 o 
  -6   3  21        4.21        8.06      4.90 o 
  -5   3  21       33.42       40.55      5.43 o 
  -4   3  21       37.86       38.74      5.37 o 
  -3   3  21        0.43       -4.19      5.67 o 
  -2   3  21        3.11        0.38      6.90 o 
  -1   3  21       10.43        5.92      5.34 o 
   0   3  21        3.83        7.96      8.24 o 
  -5   4  21       19.22       24.89      5.46 o 
  -4   4  21       13.29        9.70      5.15 o 
  -3   4  21        1.05       -4.45      4.87 o 
  -8   0  22       45.72       80.76      9.61 o 
  -7   0  22       44.20       73.86      9.10 o 
  -6   0  22        6.59       17.84      6.88 o 
  -5   0  22       74.82      115.13     11.22 o 
  -4   0  22       21.43       28.04      7.20 o 
  -3   0  22       40.16       46.24      7.68 o 
  -2   0  22        4.93        2.31      6.43 o 
  -1   0  22        1.86       -7.34      4.89 o 
   0   0  22        4.31        1.58      7.23 o 
  -8   1  22       38.27       60.48      6.35 o 
  -7   1  22       30.36       35.92      5.53 o 
  -6   1  22       19.92       34.50      5.35 o 
  -5   1  22       46.95       69.21      6.09 o 
  -4   1  22       19.11       23.73      5.05 o 
  -3   1  22       35.48       34.68      4.61 o 
  -2   1  22        7.10       -3.22      3.98 o 
  -1   1  22        2.58       -4.90      4.03 o 
   0   1  22       20.27       24.13      5.79 o 
  -7   2  22        7.39       13.07      5.25 o 
  -6   2  22       27.83       43.31      5.73 o 
  -5   2  22        5.23        4.57      5.39 o 
  -4   2  22       24.70       26.15      5.12 o 
  -3   2  22       28.93       39.28      5.21 o 
  -2   2  22        5.19        2.29      4.62 o 
  -1   2  22        3.50       -2.05      4.60 o 
  -5   3  22        5.10        2.27      4.99 o 
  -4   3  22       12.28       13.15      5.13 o 
  -3   3  22        2.63        6.54      4.90 o 
  -6   0  23        8.75       14.00      7.22 o 
  -5   0  23        7.80       16.85      7.32 o 
  -4   0  23       20.36       26.65     10.14 o 
  -3   0  23        0.92       -6.19      7.37 o 
  -2   0  23        6.75        9.77      7.10 o 
  -6   1  23       15.75       27.57      5.52 o 
  -5   1  23        7.44       13.18      5.08 o 
  -4   1  23       41.86       62.58      6.09 o 
  -3   1  23       39.07       56.85      5.95 o 
                                                 
